# Supplementary material for: Effect of habitat fragmentation on rural house invasion by sylvatic triatomines: A multiple landscape-scale approach
Source: PLoS Negl Trop Dis. 2021 Jul 14;15(7):e0009579. doi: 10.1371/journal.pntd.0009579 (PMC8312942; doi:10.1371/journal.pntd.0009579)
Supplement: S1 Data — Raw data on invasion frequency of bird-associated and mammals-associated triatomines are provided in the sheets named “Bird-associated spp frequency” and “Mammal-associated spp frequency”, respectively. The file includes a “Variables” sheet with the description of each variable. (XLSX) [file pntd.0009579.s001.xlsx]

## Sheet: Variables
Variables description
Header	Meaning
zone	Code identifying the circular zones of 7 km radius in which the houses in the study area were grouped.
locality	Name of the rural locality in which the house is located.
house	Unique identification code for each individual house.
y-latitud	Latitude coordinates in decimal.
x-longitude	Longitude coordinates in decimal.
occurrence_b	Presence / absence (1/0) of triatomines associated with birds invading the house during fieldwork (2017 - 2020).
occurrence_m	Presence / absence (1/0) of triatomines associated with mammals invading the house during fieldwork (2017 - 2020).
invasion_b	Number of times the house recorded the presence of triatomines associated with birds during fieldwork (2017 - 2020).
invasion_m	Number of times the house recorded the presence of triatomines associated with mammals during fieldwork (2017 - 2020).
n_visits	Number of times the house was visited during the fieldwork (2017 - 2020).
landscape_distur	Landscape classification according to the anthropic environmental disturbance (preserved/intermediate/disturbed).
density	Density of houses within a radial distance of 450 meters (no. houses / Ha.).
distance	Minimum distance from each house to the nearest house (meters).
n_refuges	Number of peridomestic structures recorded in the house: corrals for goats, pigs, horses or cows, chicken coops, logs where chickens sleep or other domestic birds, hutches, firewood piles and storage rooms.
n_goats	Number of goats reported in the house.
n_chickens	Number of chickens reported in the house.
n_dogs	Number of dogs reported in the house.
n_humans	Number of inhabitants reported in the house.
a_forest500m	Area (Ha.) covered by original forest-shrubland in good condition in an area of ​​500 meters in diameter around the house.
a_antrop500m	Area (Ha.) covered by anthropized cover in an area of ​​500 meters in diameter around the house.
area_mnb_500m	Mean patch area (Ha.) of forest-shrubland cover in an area of ​​500 meters in diameter around the house.
connect_500m	Connectance Index between patches of forest-shrubland in an area of ​​500 meters in diameter around the house.
subdiv_500m	DIVISION Index of forest-shrubland patches in an area of ​​500 meters in diameter around the house.
PD_500m	Density of patches of forest-shrubland cover (no / 100 Ha.) in an area of ​​500 meters in diameter around the house.
a_forest1000m	Area (Ha.) covered by original forest-shrubland in good condition in an area of ​​1000 meters in diameter around the house.
a_antrop1000m	Area (Ha.) covered by anthropized cover in an area of ​​1000 meters in diameter around the house.
area_mnb_1000m	Mean patch area (Ha.) of forest-shrubland cover in an area of ​​1000 meters in diameter around the house.
connect_1000m	Connectance Index between patches of forest-shrubland in an area of ​​1000 meters in diameter around the house
subdiv_1000m	DIVISION Index of forest-shrubland patches in an area of ​​1000 meters in diameter around the house.
PD_1000m	Density of patches of forest-shrubland cover (no / 100 Ha.) in an area of ​​1000 meters in diameter around the house.
a_forest2000m	Area (Ha.) covered by original forest-shrubland in good condition in an area of ​​2000 meters in diameter around the house.
a_antrop2000m	Area (Ha.) covered by anthropized cover in an area of ​​2000 meters in diameter around the house.
area_mnb_2000m	Mean patch area (Ha.) of forest-shrubland cover in an area of ​​2000 meters in diameter around the house.
PD_2000m	Density of patches of forest-shrubland cover (no / 100 Ha.) in an area of ​​2000 meters in diameter around the house.
subdiv_2000m	DIVISION Index of forest-shrubland patches in an area of ​​2000 meters in diameter around the house.
connect_2000m	Connectance Index between patches of forest-shrubland in an area of ​​2000 meters in diameter around the house
a_forest5000m	Area (Ha.) covered by original forest-shrubland in good condition in an area of ​​5000 meters in diameter around the house.
a_antrop5000m	Area (Ha.) covered by anthropized cover in an area of ​​5000 meters in diameter around the house.
area_mnb_5000m	Mean patch area (Ha.) of forest-shrubland cover in an area of ​​5000 meters in diameter around the house.
PD_5000m	Density of patches of forest-shrubland cover (no / 100 Ha.) in an area of ​​5000 meters in diameter around the house.
subdiv_5000m	DIVISION Index of forest-shrubland patches in an area of ​​5000 meters in diameter around the house.
connect_5000m	Connectance Index between patches of forest-shrubland in an area of ​​5000 meters in diameter around the house

## Sheet: Bird-associarted spp occurrence
zone	locality	house	y-latitud	x-longitude	occurrence_b	envirolandscape_disturn_distur	density	distance	n_refuges	n_goats	n_chickens	n_dogs	n_humans	a_forest500m	a_antrop500m	area_mnb_500m	connect_500m	subdiv_500m	PD_500m	a_forest1000m	a_antrop1000m	area_mnb_1000m	connect_1000m	subdiv_1000m	PD_1000m	a_forest2000m	a_antrop2000m	area_mnb_2000m	PD_2000m	subdiv_2000m	connect_2000m	a_forest5000m	a_antrop5000m	area_mnb_5000m	PD_5000m	subdiv_5000m	connect_5000m
z2	abr	V0101ABR	-30.6466	-65.3301	0	disturbed	0.047	230.01	2	0	40	3	4	2.97	16.66	0.4243	66.67	0.99	39.48	11.52	67.02	0.4608	14.3333	0.9932	34.8529	93.24	220.76	1.3132	23.1414	0.9681	7.163	772.92	1189.58	2.6201	15.1546	0.9624	2.1561
z2	abr	V0201ABR	-30.6483	-65.3288	0	disturbed	0.031	230.01	4	0	35	2	3	1.17	18.46	0.1671	33.33	1	39.48	15.3	63.24	0.6375	21.7391	0.9932	33.4588	100.89	213.11	1.3452	24.4451	0.947	7.0991	775.8	1186.7	2.5107	15.8737	0.9647	2.1036
z2	abr	V0401ABR	-30.6443	-65.3263	1	disturbed	0.031	443.67	9	19	22	3	5	1.44	18.19	0.24	46.67	1	33.84	12.15	66.39	0.5523	15.5844	0.9906	30.6706	98.73	215.27	1.3164	24.4451	0.9783	7.3514	811.53	1150.97	2.8178	14.795	0.9603	2.2261
z2	abr	V0501ABR	-30.6362	-65.3177	1	disturbed	0.016	539.78	1	0	40	2	2	2.52	17.11	0.42	53.33	0.99	33.84	13.41	65.13	0.7888	19.8529	0.9839	23.7	90.72	223.28	2.4519	12.0596	0.9798	11.5616	945.63	1016.87	4.1475	11.7127	0.9157	2.3379
z2	abr	V0701ABR	-30.6424	-65.3149	1	disturbed	0.079	34.74	2	0	0	2	1	4.14	15.49	0.5914	66.67	0.98	39.48	26.46	52.08	1.5565	26.4706	0.9419	23.7	128.16	185.84	2.7861	14.993	0.9256	12.2705	884.34	1078.16	3.468	13.0997	0.935	2.2943
z2	abr	V1301ABR	-30.6556	-65.3049	1	disturbed	0.063	139.03	2	0	4	3	4	0.63	19	0.105	53.33	1	33.84	6.57	71.97	0.4106	17.5	0.9973	22.3059	49.86	264.14	0.8174	19.882	0.996	6.5574	603.63	1358.87	2.3217	13.3566	0.9502	1.8087
z2	abr	V1601ABR	-30.6576	-65.2976	1	disturbed	0.016	734.89	2	0	7	5	5	5.58	14.05	2.79	100	0.91	11.28	22.23	56.31	1.482	23.8095	0.961	20.9118	69.66	244.34	1.2221	18.5783	0.9889	7.3308	675.27	1287.23	3.1852	10.8907	0.9185	1.9583
z2	abr	V1701ABR	-30.6632	-65.2818	1	disturbed	0.031	1.26	3	0	20	3	4	1.53	18.1	0.51	100	0.99	16.92	6.39	72.15	0.9129	38.0952	0.9981	9.7588	84.42	229.58	3.6704	7.4965	0.9686	12.253	585.81	1376.69	2.6152	11.5072	0.9528	1.5895
z1	cac	V0301CAC	-30.5445	-65.2369	1	preserved	0.031	115.49	4	100	10	6	3	2.88	16.75	0.342	37.78	0.99	56.4	26.01	52.53	1.5988	30.8824	0.9237	23.7	215.73	98.27	11.985	5.8668	0.7234	30.719	1659.69	302.81	66.3876	1.2843	0.2817	17.6667
z1	cac	V0201CAC	-30.544	-65.2364	1	preserved	0.031	115.49	2	100	0	2	3	3.42	16.21	0.32	41.67	1	50.76	27.18	51.63	1.3689	29.8246	0.9384	26.4882	215.19	98.81	13.4494	5.215	0.5375	35	1664.91	297.59	61.6633	1.387	0.2772	15.9544
z1	cac	V0401CAC	-30.5444	-65.248	1	preserved	0.063	118.65	2	120	30	0	3	12.15	7.48	4.05	100	0.63	16.92	54.63	23.91	27.315	100	0.6769	2.7882	237.6	76.4	29.7	2.6075	0.6919	50	1522.17	440.33	31.7119	2.4658	0.4488	9.2199
z1	cac	V0501CAC	-30.5435	-65.2487	1	preserved	0.063	118.65	3	200	70	6	5	9.63	10	3.21	100	0.88	16.92	52.92	25.62	17.64	100	0.7285	4.1824	234.45	79.55	19.5375	3.9112	0.7149	31.8182	1528.2	434.3	33.96	2.3117	0.4033	9.4949
z1	cac	V0601CAC	-30.5442	-65.2501	1	preserved	0.079	35.55	0	0	0	1	3	10.08	9.55	3.36	100	0.78	16.92	53.1	25.44	17.7	100	0.7019	4.1824	237.33	76.67	29.6662	2.6075	0.6919	50	1516.05	446.45	30.9398	2.5172	0.4138	8.7585
z1	cac	V0801CAC	-30.5437	-65.254	1	preserved	0.079	269.39	1	5	0	1	1	9.63	10	2.4075	66.67	0.82	22.56	47.88	30.66	11.97	83.3333	0.7731	5.5765	216.45	97.55	21.645	3.2593	0.7454	28.8889	1460.97	501.53	29.8157	2.5172	0.456	8.8435
z1	cac	V0901CAC	-30.5441	-65.2568	1	preserved	0.063	34.44	1	20	0	2	3	7.02	12.61	1.17	60	0.91	33.84	43.11	35.43	10.7775	66.6667	0.8028	5.5765	197.19	116.81	13.146	4.889	0.8095	20	1398.87	563.63	23.3145	3.0823	0.7522	7.6836
z1	cac	V1001CAC	-30.544	-65.2571	1	preserved	0.063	34.44	3	15	20	2	1	6.75	12.88	1.35	70	0.93	28.2	42.66	35.88	10.665	66.6667	0.8014	5.5765	195.66	118.34	13.9757	4.5631	0.8178	20.8791	1392.84	569.66	22.8334	3.1337	0.7538	7.4317
z1	cac	V1201CAC	-30.5431	-65.2618	0	preserved	0.031	175.6	1	0	10	2	2	8.01	11.62	2.0025	83.33	0.87	22.56	30.06	48.48	3.34	36.1111	0.9345	12.5471	188.19	125.81	9.9047	6.1928	0.9024	20.4678	1310.94	651.56	18.9991	3.5446	0.7868	5.6266
z1	cac	V1301CAC	-30.5368	-65.2643	1	preserved	0.031	26.07	4	7	20	2	2	3.69	15.94	0.4612	42.86	0.99	45.12	22.23	56.31	1.71	37.1795	0.98	18.1235	183.6	130.4	7.9826	7.4965	0.7132	17.3913	1281.96	680.54	16.2273	4.0583	0.7828	5.0957
z1	cac	V1401CAC	-30.5366	-65.2645	1	preserved	0.031	26.07	4	50	20	2	4	3.69	15.94	0.5271	38.1	0.98	39.48	20.88	57.66	1.6062	37.1795	0.9842	18.1235	181.98	132.02	9.099	6.5187	0.7089	20	1286.82	675.68	16.7119	3.9556	0.7782	5.1948
z1	cac	V1601CAC	-30.5438	-65.2991	1	preserved	0.016	976.19	1	0	100	2	6	8.46	11.17	8.46	0	0.77	5.64	24.84	53.7	1.4612	27.9412	0.9211	23.7	96.84	217.16	2.9345	10.7558	0.9642	13.6364	1042.83	919.67	9.838	5.4454	0.8812	4.133
z3	tro	V0101TRO	-30.6927	-64.8036	0	intermediate	0.126	220.32	2	1	15	3	3	5.04	14.59	1.68	33.33	0.95	16.92	34.65	43.89	5.775	46.6667	0.924	8.3647	217.89	96.11	36.315	1.9556	0.8315	46.6667	1510.47	452.03	45.7718	1.6953	0.7005	10.7955
z3	tro	V0201TRO	-30.6911	-64.8023	0	intermediate	0.11	220.32	1	0	0	19	1	6.21	13.42	1.242	60	0.94	28.2	38.25	40.29	7.65	50	0.8932	6.9706	219.51	94.49	31.3586	2.2815	0.814	47.619	1558.71	403.79	51.957	1.5411	0.6619	12.1839
z3	tro	V0401TRO	-30.6834	-64.8151	0	intermediate	0.016	838.91	0	0	0	3	2	13.05	6.58	6.525	100	0.73	11.28	61.47	17.07	30.735	100	0.6302	2.7882	261.9	52.1	43.65	1.9556	0.6367	60	1719.36	243.14	114.624	0.7706	0.6294	20.9524
z3	tro	V0501TRO	-30.6887	-64.8088	0	intermediate	0.063	200.45	8	0	20	6	1	8.82	10.81	2.94	100	0.9	16.92	44.73	33.81	14.91	100	0.8229	4.1824	226.17	87.83	25.13	2.9334	0.8168	36.1111	1617.66	344.84	62.2177	1.3357	0.6553	12.3077
z3	tro	V0601TRO	-30.6775	-64.8225	1	intermediate	0.016	967.7	5	100	0	12	3	6.03	13.6	1.5075	50	0.9	22.56	40.86	37.68	3.7145	29.0909	0.8267	15.3353	262.62	51.38	37.5171	2.2815	0.6341	52.381	1741.05	221.45	96.725	0.9247	0.2044	16.3399
z3	tro	V0701TRO	-30.6634	-64.8402	1	intermediate	0.031	383.67	1	0	20	5	6	11.07	8.56	2.7675	83.33	0.82	22.56	55.98	22.56	13.995	83.3333	0.5187	5.5765	261.45	52.55	21.7875	3.9112	0.2858	40.9091	1469.34	493.16	23.699	3.185	0.4571	5.2882
z3	tro	V0801TRO	-30.6446	-64.8633	0	intermediate	0.063	140.97	1	0	10	0	4	0.54	19.09	0.27	0	1	11.28	1.35	77.19	0.15	16.6667	0.9999	12.5471	16.83	297.17	0.4429	12.3855	0.9997	6.5434	679.23	1283.27	5.4777	6.37	0.9531	2.3735
z3	tro	V0901TRO	-30.6416	-64.8667	0	intermediate	0.063	57.54	1	0	0	1	2	0.18	19.45	0.09	0	1	11.28	1.35	77.19	0.1687	17.8571	0.9999	11.1529	13.77	300.23	0.4442	10.104	0.9994	6.8817	633.42	1329.08	5.2349	6.2159	0.9621	2.2039
z3	tro	V1001TRO	-30.6412	-64.8671	0	intermediate	0.079	57.54	2	0	9	3	4	0.18	19.45	0.09	0	1	11.28	1.26	77.28	0.18	14.2857	0.9999	9.7588	18.63	295.37	0.621	9.778	0.9981	6.8966	638.73	1323.77	5.3228	6.1646	0.961	2.1429
z3	tro	V1101TRO	-30.6403	-64.8682	0	intermediate	0.11	145.55	2	0	10	2	6	0.45	19.18	0.225	100	1	11.28	0.81	77.73	0.162	20	1	6.9706	25.47	288.53	0.9433	8.8002	0.9955	7.9772	624.96	1337.54	5.04	6.37	0.9619	2.0194
z3	tro	V1201TRO	-30.637	-64.872	0	intermediate	0.094	140.21	0	0	0	1	1	0.09	19.54	0.09	0	1	5.64	2.7	75.84	0.45	13.3333	0.9993	8.3647	45.09	268.91	1.6104	9.1262	0.9834	8.9947	593.91	1368.59	4.6765	6.5242	0.9543	2.0372
z3	tro	V1301TRO	-30.6353	-64.8743	0	intermediate	0.11	99.2	0	0	0	3	4	0.09	19.54	0.09	0	1	5.64	3.51	75.03	0.5014	23.8095	0.9991	9.7588	41.94	272.06	1.6131	8.4743	0.9854	10.1538	552.87	1409.63	3.7868	7.5002	0.9519	1.9556
z3	tro	V1401TRO	-30.6347	-64.8751	0	intermediate	0.11	83.94	0	0	0	2	2	0.27	19.36	0.27	0	1	5.64	3.69	74.85	0.3355	34.5455	0.9992	15.3353	40.95	273.05	1.5167	8.8002	0.9862	9.9715	549	1413.5	3.4747	8.1167	0.9501	1.8302
z2	igv	V0201IGV	-30.6657	-65.2647	0	disturbed	0.11	86.37	1	0	0	3	1	0.72	18.91	0.144	30	1	28.2	7.56	70.98	0.42	14.3791	0.9988	25.0941	59.22	254.78	1.1612	16.6227	0.992	7.6863	484.38	1478.12	2.0612	12.0723	0.9844	1.6003
z2	igv	V0501IGV	-30.6657	-65.2638	0	disturbed	0.11	56.77	0	0	0	1	1	0.81	18.82	0.27	33.33	1	16.92	7.56	70.98	0.4725	18.3333	0.9988	22.3059	52.38	261.62	0.97	17.6005	0.9951	7.058	486.09	1476.41	2.0597	12.1236	0.986	1.5939
z2	igv	V0601IGV	-30.6602	-65.2612	0	disturbed	0.315	70.59	0	0	0	0	3	1.26	18.37	0.63	100	1	11.28	7.29	71.25	0.486	15.2381	0.9987	20.9118	54.54	259.46	1.0488	16.9486	0.9884	6.3348	520.56	1441.94	1.8861	14.1785	0.9805	1.4203
z2	igv	V0701IGV	-30.66	-65.2622	0	disturbed	0.299	32.6	1	0	4	6	5	1.26	18.37	0.63	100	1	11.28	7.29	71.25	0.486	15.2381	0.9987	20.9118	54.54	259.46	1.0488	16.9486	0.9884	6.3348	520.56	1441.94	1.8861	14.1785	0.9805	1.4203
z2	igv	V0801IGV	-30.6583	-65.2619	0	disturbed	0.315	23.16	0	0	0	2	3	1.53	18.1	0.306	30	1	28.2	5.58	72.96	0.3488	13.3333	0.9994	22.3059	56.16	257.84	1.1232	16.2967	0.9869	5.8776	545.94	1416.56	2.116	13.2538	0.9776	1.5383
z2	igv	V0901IGV	-30.6584	-65.2603	1	disturbed	0.362	38.65	1	0	10	1	3	0.63	19	0.21	33.33	1	16.92	3.51	75.03	0.2507	14.2857	0.9997	19.5176	41.4	272.6	0.7962	16.9486	0.9958	5.9578	550.62	1411.88	2.07	13.6648	0.982	1.5123
z2	igv	V1001IGV	-30.6575	-65.2627	1	disturbed	0.236	45.07	2	3	13	3	3	1.17	18.46	0.234	50	1	28.2	7.29	71.25	0.4288	16.1765	0.9986	23.7	58.5	255.5	1.2188	15.6449	0.984	5.8511	565.02	1397.48	2.1985	13.2024	0.9746	1.5443
z2	igv	V1101IGV	-30.657	-65.2636	1	disturbed	0.283	9.2	2	0	10	3	2	1.26	18.37	0.21	33.33	1	33.84	9.81	68.73	0.545	16.3399	0.9955	25.0941	65.07	248.93	1.5871	13.3633	0.9768	5.8537	577.71	1384.79	2.222	13.3566	0.9706	1.5206
z2	igv	V1201IGV	-30.6571	-65.2636	1	disturbed	0.267	9.2	1	0	7	1	5	1.26	18.37	0.21	33.33	1	33.84	9.81	68.73	0.545	16.3399	0.9955	25.0941	65.07	248.93	1.5871	13.3633	0.9768	5.8537	577.71	1384.79	2.222	13.566	0.9706	1.5206
z2	igv	V1401IGV	-30.6536	-65.2657	1	disturbed	0.142	166.62	2	0	14	5	3	1.53	18.1	0.3825	50	1	22.56	10.62	67.92	0.8169	19.2308	0.9928	18.1235	96.75	217.25	2.5461	12.3855	0.9335	7.6814	654.39	1308.11	2.7041	12.4319	0.9565	1.6975
z2	igv	V1601IGV	-30.6544	-65.2671	1	disturbed	0.126	87.48	2	0	10	2	4	3.06	16.57	0.765	50	0.98	22.56	17.73	60.81	1.4775	22.7273	0.9612	16.7294	114.39	199.61	3.3644	11.0818	0.8938	8.7344	634.41	1328.09	2.6324	12.3805	0.9543	1.6528
z2	igv	V1801IGV	-30.6524	-65.2683	0	disturbed	0.11	84.56	3	0	3	2	5	0.27	19.36	0.135	100	1	11.28	20.25	58.29	1.4464	19.7802	0.9814	19.5176	129.6	184.4	3.9273	10.7558	0.8638	8.5227	656.82	1305.68	2.8311	11.9182	0.9502	1.7092
z2	igv	V1901IGV	-30.652	-65.269	1	disturbed	0.11	84.56	5	11	20	11	5	0.72	18.91	0.144	30	1	28.2	25.47	53.07	4.245	26.6667	0.8893	8.3647	141.03	172.97	4.1479	11.0818	0.8326	8.3779	657.99	1304.51	2.7763	12.175	0.9487	1.6556
z2	igv	V2101IGV	-30.6716	-65.2594	0	disturbed	0.063	11.5	2	0	20	4	6	1.35	18.28	0.3375	66.6667	0.9979	22.5606	3.87	74.67	0.3225	21.2121	0.9993	16.7294	98.37	215.63	1.7885	17.9264	0.966	8.08	846.81	1115.69	2.91	14.9491	0.8816	1.9457
z2	igv	V2201IGV	-30.6666	-65.2615	1	disturbed	0.094	17.18	1	0	10	4	4	1.44	18.19	0.18	39.29	1	45.12	7.47	71.07	0.3932	19.883	0.9989	26.4882	35.1	278.9	0.5949	19.2301	0.9992	6.0783	488.25	1474.25	1.9848	12.6374	0.9896	1.5895
z2	igv	V2401IGV	-30.6802	-65.2583	1	disturbed	0.079	31.23	2	0	7	3	3	1.89	17.74	0.315	33.33	1	33.84	21.6	56.94	1.9636	30.9091	0.9668	15.3353	77.85	236.15	2.0487	12.3855	0.9728	8.3926	448.2	1514.3	1.6913	13.6134	0.9946	1.5638
z2	igv	V2501IGV	-30.6682	-65.2768	1	disturbed	0.016	728.73	4	7	20	0	2	0.45	19.18	0.1125	33.33	1	22.56	7.02	71.52	0.702	22.22	0.9962	13.9412	56.61	257.39	1.5725	11.7336	0.9897	8.0952	492.66	1469.84	2.2394	11.3017	0.9754	1.6272
z2	igv	V2601IGV	-30.6586	-65.2605	0	disturbed	0.346	38.65	0	0	0	0	2	0.63	19	0.21	33.33	1	16.92	3.51	75.03	0.2507	14.2857	0.9997	19.5176	41.4	272.6	0.7962	16.9486	0.9958	5.9578	550.62	1411.88	2.07	13.6648	0.982	1.5123
z2	igv	V3001IGV	-30.6567	-65.2641	0	disturbed	0.252	63.81	0	0	0	1	4	1.26	18.37	0.21	33.33	1	33.84	12.96	65.58	0.81	17.5	0.987	22.3059	72.27	241.73	1.7627	13.3633	0.9706	6.2195	584.37	1378.13	2.239	13.4079	0.968	1.509
z2	igv	V3101IGV	-30.6804	-65.2585	0	disturbed	0.079	31.23	2	0	0	3	2	3.06	16.57	0.612	40	0.99	28.2	23.31	55.23	2.59	44.4444	0.9585	12.5471	77.58	236.42	1.9395	13.0374	0.9738	8.0769	452.16	1510.34	1.6809	13.8189	0.9945	1.5536
z2	igv	V3201IGV	-30.6853	-65.2482	1	disturbed	0.031	163.19	2	0	10	3	2	6.48	13.15	3.24	100	0.92	11.28	34.2	44.34	4.275	42.8571	0.8407	11.1529	114.3	199.7	3.0079	12.3855	0.9208	10.5263	486.81	1475.69	1.8652	13.4079	0.9943	1.7153
z2	igv	V3301IGV	-30.6863	-65.2469	1	disturbed	0.031	163.19	1	0	10	3	4	3.87	15.76	1.29	0	0.96	16.92	29.43	49.11	4.2043	52.381	0.9093	9.7588	115.38	198.62	3.3935	11.0818	0.9293	13.7255	498.6	1463.9	1.9944	12.8428	0.994	1.7863
z2	igv	V3401IGV	-30.6933	-65.2539	0	disturbed	0.047	217.67	2	0	10	3	2	1.35	18.28	0.3375	16.67	1	22.56	12.87	65.67	0.858	19.0476	0.9946	20.9118	70.83	243.17	1.3888	16.6227	0.9929	8.549	612.63	1349.87	2.735	11.5072	0.9838	1.9659
z2	igv	V3501IGV	-30.6894	-65.254	0	disturbed	0.047	270.69	0	0	0	2	6	3.42	16.21	0.684	60	0.98	28.2	17.46	61.08	0.97	20.915	0.9932	25.0941	92.34	221.66	2.1986	13.6893	0.9684	9.8722	546.12	1416.38	2.1933	12.7915	0.9875	1.7003
z2	igv	V3601IGV	-30.6577	-65.2621	1	disturbed	0.267	45.07	0	0	0	4	2	1.08	18.55	0.27	66.66	0.99	22.56	5.31	73.23	0.295	15.6863	0.9995	25.0941	55.08	258.92	1.1719	15.3189	0.9872	5.8279	563.13	1399.37	2.1012	13.7675	0.9762	1.4897
z5	cha	V0301CHA	-30.5219	-64.9913	1	disturbed	0.204	0	1	0	15	2	6	3.96	15.67	0.2186	42.86	1	39.48	18.81	59.73	4.6125	66.6667	0.9673	5.5765	87.75	226.25	7.9773	3.5853	0.9268	16.3636	463.95	1498.55	3.5148	6.781	0.9859	2.7065
z5	cha	V0401CHA	-30.5219	-64.9913	0	disturbed	0.204	0	1	0	5	2	2	5.22	14.41	0.2186	42.86	1	39.48	21.6	56.94	4.6125	66.6667	0.9673	5.5765	87.75	226.25	7.9773	3.5853	0.9268	16.3636	463.95	1498.55	3.5148	6.781	0.9859	2.7065
z5	cha	V0501CHA	-30.5232	-64.9932	1	disturbed	0.173	10.86	1	0	10	1	2	1.53	18.1	1.08	66.67	0.98	16.92	18.45	60.09	8.1	66.6667	0.8977	5.5765	103.95	210.05	10.395	3.2593	0.892	15.5556	531.45	1431.05	4.1846	6.5242	0.9802	2.9621
z5	cha	V0601CHA	-30.5233	-64.9934	0	disturbed	0.173	6.58	1	0	0	4	9	3.24	16.39	0.702	50	0.98	28.2	18.45	60.09	8.46	66.6667	0.8895	5.5765	105.66	208.34	13.2075	2.6075	0.8864	21.4286	538.83	1423.67	4.3106	6.4214	0.9678	3.0452
z5	cha	V0701CHA	-30.5232	-64.9933	0	disturbed	0.173	6.58	0	0	0	3	2	3.24	16.39	1.08	66.66	0.98	16.92	32.4	46.14	8.1	66.66	0.8977	5.5765	103.95	210.05	10.395	3.2593	0.892	15.5556	531.45	1431.05	4.1846	6.5242	0.9802	2.9621
z5	cha	V0801CHA	-30.5281	-64.9847	0	disturbed	0.047	26	0	0	0	1	2	3.51	16.12	2.52	100	0.92	11.28	33.84	44.7	2.055	26.6667	0.9808	8.3647	55.89	258.11	2.43	7.4965	0.9911	11.0672	490.23	1472.27	4.7138	5.3426	0.9857	3.3234
z5	cha	V0901CHA	-30.5283	-64.9845	1	disturbed	0.047	26	2	0	0	2	4	3.24	16.39	2.52	100	0.92	11.28	32.4	46.14	2.055	26.6667	0.9808	8.3647	55.89	258.11	2.43	7.4965	0.9911	11.0672	490.23	1472.27	4.7138	5.3426	0.9857	3.3234
z4	cha	V1001CHA	-30.5571	-64.9563	1	disturbed	0.55	25.32	1	0	25	3	3	5.04	14.59	3.24	0	0.97	5.64	12.33	66.21	0.9514	38.0952	0.9937	9.7588	30.96	283.04	0.86	11.7336	0.9962	8.254	331.74	1630.76	2.4215	7.0379	0.9861	2.0932
z4	cha	V1101CHA	-30.5546	-64.9593	0	disturbed	0.047	127.24	2	0	10	1	4	1.62	18.01	0.18	41.67	1	50.76	12.33	66.21	0.66	18.1818	0.9967	16.7294	41.4	272.6	1.1829	11.4077	0.9951	8.7395	385.38	1577.12	2.7332	7.2434	0.9803	2.2492
z4	cha	V1201CHA	-30.5622	-64.9514	1	disturbed	0.299	42.95	0	0	0	1	2	3.24	16.39	0.6	33.33	0.99	16.92	6.66	71.88	0.78	33.3333	0.9991	4.1824	19.62	294.38	0.7848	8.1484	0.9987	7.6667	205.29	1757.21	1.1157	9.4523	0.9985	1.6928
z4	cha	V1301CHA	-30.5639	-64.9495	0	disturbed	0.189	50.54	1	0	15	2	3	1.62	18.01	0.6	33.33	0.99	16.92	7.92	70.62	1.1025	16.6667	0.9967	5.5765	12.42	301.58	0.414	9.778	0.9997	5.977	170.46	1792.04	0.8439	10.377	0.9993	1.5714
z4	cha	V1401CHA	-30.5676	-64.9455	1	disturbed	0.079	92.53	0	0	0	2	1	1.8	17.83	0.09	100	1	11.28	2.34	76.2	0.4091	18.1818	0.9991	15.3353	12.15	301.85	0.486	8.1484	0.9997	6	138.6	1823.9	0.63	11.3017	0.9997	1.3906
z5	cha	V1501CHA	-30.5229	-64.9928	0	disturbed	0.173	54.4	1	0	30	3	2	1.8	17.83	0.576	50	0.99	28.2	4.41	74.13	4.95	46.6667	0.9174	8.3647	101.88	212.12	9.2618	3.5853	0.8974	16.3636	518.22	1444.28	4.0486	6.5755	0.9814	2.9281
z4	cha	V1601CHA	-30.5609	-64.9527	0	disturbed	0.849	55.23	0	0	0	0	6	0.18	19.45	0.6	33.33	0.99	16.92	4.5	74.04	0.21	0	1	4.1824	22.86	291.14	0.7144	10.4299	0.998	8.0645	229.59	1732.91	1.3748	8.579	0.9978	1.8325
z5	hor	V0101HOR	-30.5115	-64.9999	1	disturbed	0.094	261.53	4	30	20	3	3	2.88	16.75	0.234	70	1	28.2	29.7	48.84	0.5347	30.8824	0.9954	23.7	53.46	260.54	1.188	14.6671	0.9868	9.899	517.95	1444.55	3.6475	7.2947	0.9784	2.6471
z5	hor	V0201HOR	-30.4991	-65.0118	0	disturbed	0.094	3.48	3	60	10	4	6	1.8	17.83	0.36	100	1	16.92	0.63	77.91	0.585	22.2222	0.9974	13.9412	39.6	274.4	1.2375	10.4299	0.9961	11.4919	578.79	1383.71	3.6632	8.1167	0.9413	2.2817
z5	hor	V0301HOR	-30.5074	-65.0039	1	disturbed	0.094	137.28	2	20	40	3	1	0.54	19.09	0.18	33.33	1	16.92	5.58	72.96	0.2325	17.7536	0.9995	33.4588	33.3	280.7	0.6055	17.9264	0.9989	8.3502	521.55	1440.95	3.3867	7.9112	0.9748	2.3512
z5	hor	V0401HOR	-30.5085	-65.0032	0	disturbed	0.094	3.48	0	0	0	3	3	0.9	18.73	0.18	60	1	28.2	6.75	71.79	0.2935	18.9723	0.9993	32.0647	41.94	272.06	0.7913	17.2745	0.9975	8.7808	530.1	1432.4	3.5818	7.603	0.974	2.4729
z5	hor	V0501HOR	-30.4967	-65.0139	0	disturbed	0.031	260.74	2	0	0	1	4	0	19.63	0	0	0	0	3.51	75.03	0.39	16.66	0.9991	12.5471	34.56	279.44	1.152	9.778	0.995	8.7356	607.77	1354.73	3.9466	7.9112	0.9309	2.3852
z5	hor	V0601HOR	-30.4985	-65.0121	0	disturbed	0.031	260.74	3	20	20	2	2	0	19.63	0.27	100	1	11.28	4.95	73.59	0.495	26.6667	0.9988	13.9412	37.89	276.11	1.2223	10.104	0.996	11.1828	580.32	1382.18	3.72	8.0139	0.9403	2.316
z5	hor	V0701HOR	-30.4907	-65.0192	1	disturbed	0.016	841.53	6	8	20	2	2	0.45	19.18	0.15	66.67	1	16.92	1.98	76.56	0.198	24.4444	0.9998	13.9412	53.19	260.81	2.6595	6.5187	0.9852	12.1053	690.12	1272.38	4.8945	7.2434	0.9111	2.6039
z5	hor	V0801HOR	-30.4742	-65.0344	0	disturbed	0.016	2343.29	4	50	0	3	1	8.28	11.35	2.76	100	0.81	16.92	32.76	45.78	2.9782	29.0909	0.8271	15.3353	178.65	135.35	8.5071	6.8446	0.8244	18.0952	999.9	962.6	9.433	5.4454	0.878	3.1267
z4	sim	V0101SIM	-30.6239	-64.8873	1	disturbed	0.173	25.81	0	0	0	3	5	0.9	18.73	0.225	100	1	22.56	4.14	74.4	0.345	21.2121	0.9995	16.7294	34.92	279.08	1.5183	7.4965	0.9942	10.6719	640.98	1321.52	3.9084	8.4249	0.9581	2.0874
z4	sim	V0201SIM	-30.624	-64.8871	0	disturbed	0.173	25.81	1	0	12	2	4	0.81	18.82	0.162	100	1	28.2	4.05	74.49	0.3375	21.2121	0.9994	16.7294	35.46	278.54	1.4775	7.8224	0.994	9.4203	639.09	1323.41	3.9208	8.3735	0.9572	2.1056
z4	sim	V0301SIM	-30.6266	-64.8845	0	disturbed	0.141	72.95	3	0	14	3	2	0.18	19.45	0.18	0	1	5.64	1.62	76.92	0.2314	52.381	0.9999	9.7588	29.79	284.21	1.2952	7.4965	0.9944	9.0909	613.53	1348.97	3.9329	8.0139	0.9511	2.0513
z4	sim	V0401SIM	-30.6277	-64.8826	0	disturbed	0.126	68.42	3	0	10	6	6	0.18	19.45	0.18	0	1	5.64	0.36	78.18	0.18	0	1	2.7882	29.43	284.57	1.3377	7.1706	0.9946	9.9567	612.36	1350.14	4.0824	7.7057	0.9435	2.0671
z4	sim	V0501SIM	-30.6338	-64.876	0	disturbed	0.11	65.12	2	0	10	3	4	0.9	18.73	0.45	100	1	11.28	3.24	75.3	0.27	28.7879	0.9995	16.7294	39.69	274.31	1.89	6.8446	0.9865	11.9048	557.28	1405.22	3.6906	7.7571	0.9455	1.9073
z3	bar	V0101BAR	-30.6424	-64.9028	1	intermediate	0.031	223.76	0	0	0	4	12	9.36	10.27	3.12	66.67	0.86	16.92	28.89	49.65	3.21	55.5556	0.9225	12.5471	80.01	233.99	1.9515	13.3633	0.983	9.878	302.58	1659.92	1.182	13.1511	0.9965	1.3787
z4	pal	V0101PAL	-30.6376	-64.9374	0	disturbed	0.204	154.57	1	0	0	3	4	1.71	17.92	0.855	100	0.99	11.28	4.23	74.31	0.3845	27.2727	0.9992	15.3353	12.24	301.76	0.2847	14.0152	0.9999	5.2049	433.98	1528.52	1.8311	12.175	0.9856	1.4017
z4	pal	V0201PAL	-30.6302	-64.9527	0	disturbed	0.079	168.99	0	0	0	2	4	1.62	18.01	0.324	70	1	28.2	12.15	66.39	1.215	33.3333	0.9912	13.9412	84.96	229.04	2.5745	10.7558	0.9639	8.3333	731.16	1231.34	4.3264	8.6818	0.9073	1.7399
z4	pal	V0301PAL	-30.6324	-64.9419	0	disturbed	0.676	15.39	0	0	0	0	7	1.53	18.1	0.306	70	1	28.2	1.98	76.56	0.198	22.2222	0.9998	13.9412	18.81	295.19	0.4702	13.0374	0.9993	5.1282	506.34	1456.16	2.3015	11.3017	0.9762	1.4487
z4	pal	V0401PAL	-30.6325	-64.9417	0	disturbed	0.692	15.39	0	0	0	3	5	1.35	18.28	0.3375	100	1	22.56	2.07	76.47	0.1882	20	0.9998	15.3353	17.28	296.72	0.432	13.0374	0.9995	5.1282	502.65	1459.85	2.2744	11.3531	0.9775	1.4439
z4	pal	V0501PAL	-30.6196	-64.9558	1	disturbed	0.189	101.82	3	5	15	0	3	1.08	18.55	0.1543	33.33	1	39.48	4.68	73.86	0.312	11.4286	0.9992	20.9118	47.25	266.75	0.8591	17.9264	0.9969	5.5892	701.19	1261.31	3.874	9.2982	0.94	1.725
z4	pal	V0601PAL	-30.6252	-64.9515	0	disturbed	0.314	0	0	0	0	2	4	0.54	19.09	0.27	100	1	11.28	2.34	76.2	0.195	18.1818	0.9998	16.7294	44.73	269.27	0.9517	15.3189	0.9968	6.198	651.6	1310.9	3.4845	9.6064	0.9457	1.5813
z4	pal	V0701PAL	-30.6252	-64.9515	0	disturbed	0.314	0	0	0	0	2	4	0.54	19.09	0.27	100	1	11.28	2.34	76.2	0.195	18.1818	0.9998	16.7294	44.73	269.27	0.9517	15.3189	0.9968	6.198	651.6	1310.9	3.4845	9.6064	0.9457	1.5813
z4	pal	V0801PAL	-30.6326	-64.9416	0	disturbed	0.692	16.11	0	0	0	0	5	1.44	18.19	0.288	70	1	28.2	1.98	76.56	0.198	22.2222	0.9998	13.9412	17.55	296.45	0.45	12.7115	0.9994	5.2632	503.1	1459.4	2.3078	11.199	0.977	1.4628
z6	hua	V0102HUA	-30.6024	-64.7444	0	intermediate	0.173	128.1	1	0	5	4	2	8.82	10.81	2.205	83.33	0.88	22.56	33.21	45.33	2.3721	34.0659	0.8942	19.5176	111.06	202.94	1.7353	20.8598	0.9254	9.2262	724.86	1237.64	2.6074	14.2812	0.9505	1.9557
z6	hua	V0202HUA	-30.6034	-64.7428	0	intermediate	0.204	34.63	0	0	0	5	4	6.75	12.88	1.125	66.67	0.92	33.84	25.11	53.43	1.3216	28.0702	0.9647	26.4882	101.79	212.21	1.4752	22.4895	0.9507	9.1219	701.19	1261.31	2.5685	14.0244	0.9569	1.9743
z6	hua	V0302HUA	-30.6036	-64.7431	0	intermediate	0.204	34.63	2	1	10	0	3	6.39	13.24	0.71	58.33	0.95	50.76	26.64	51.9	1.402	25.146	0.9517	26.4882	104.49	209.51	1.5366	22.1636	0.944	9.1747	704.07	1258.43	2.579	14.0244	0.955	1.9769
z6	hua	V0402HUA	-30.6048	-64.7398	1	intermediate	0.157	98.14	0	0	0	0	3	3.78	15.85	0.54	66.67	0.99	39.48	15.39	63.15	0.6691	20.1581	0.9899	32.0647	83.07	230.93	1.0515	25.7488	0.9811	8.2765	643.23	1319.27	2.3305	14.1785	0.967	1.9552
z6	hua	V0502HUA	-30.6055	-64.7405	0	intermediate	0.173	98.14	4	100	10	1	4	3.06	16.57	0.4371	71.43	0.99	39.48	14.4	64.14	0.6	21.3768	0.9934	33.4588	88.92	225.08	1.17	24.771	0.9738	8.1404	642.96	1319.54	2.3552	14.0244	0.9634	1.9743
z6	hua	V0602HUA	-30.6042	-64.7434	0	intermediate	0.204	51.84	1	0	5	4	2	4.86	14.77	0.486	53.33	0.98	56.4	30.6	47.94	2.3538	39.7436	0.9138	18.1235	115.83	198.17	1.782	21.1858	0.9184	9.0385	704.43	1258.07	2.5339	14.2812	0.9482	1.9323
z6	hua	V0702HUA	-30.6046	-64.7438	0	intermediate	0.204	51.85	1	0	10	3	3	4.86	14.77	0.486	53.33	0.98	56.4	30.6	47.94	2.3538	39.7436	0.9138	18.1235	115.83	198.17	1.782	21.1858	0.9184	9.0385	704.43	1258.07	2.5339	14.2812	0.9482	1.9323
z7	jap	V0102JAP	-30.4099	-64.5386	0	preserved	0.283	81	3	0	22	4	4	5.94	13.69	0.99	60	0.92	33.84	35.1	43.44	3.9	52.7778	0.9105	12.5471	212.49	101.51	14.166	4.889	0.7617	29.5238	1606.95	355.55	44.6375	1.8494	0.3252	10.4762
z7	jap	V0202JAP	-30.4099	-64.5388	1	preserved	0.283	12.36	2	0	0	2	2	5.49	14.14	0.915	53.33	0.95	33.84	34.92	43.62	3.88	52.7778	0.9144	12.5471	213.03	100.97	14.202	4.889	0.7619	30.4762	1607.85	354.65	47.2897	1.7466	0.322	11.2299
z7	jap	V0302JAP	-30.4102	-64.5394	0	preserved	0.283	11.5	1	0	14	2	3	5.49	14.14	0.915	53.33	0.94	33.84	35.01	43.53	3.501	51.1111	0.9111	13.9412	214.56	99.44	14.304	4.889	0.7572	30.4762	1610.28	352.22	48.7964	1.6953	0.3199	11.7424
z7	jap	V0402JAP	-30.4103	-64.5397	0	preserved	0.283	11.5	1	0	14	1	2	14.94	4.69	14.94	0	0.29	5.64	53.91	24.63	17.97	66.6667	0.5236	4.1824	223.29	90.71	22.329	3.2593	0.4851	28.8889	1478.88	483.62	42.2537	1.798	0.4268	11.0924
z7	jap	V0802JAP	-30.4124	-64.5415	0	preserved	0.283	85.03	1	0	0	0	1	9.45	10.18	2.3625	100	0.81	22.56	42.3	36.24	4.23	44.4444	0.7331	13.9412	233.91	80.09	29.2388	2.6075	0.4404	42.8571	1613.07	349.43	47.4432	1.7466	0.3185	9.9822
z7	jap	V1302JAP	-30.412	-64.5409	0	preserved	0.283	7.22	2	0	0	0	3	9.36	10.27	1.872	90	0.79	28.2	40.32	38.22	3.6655	38.1818	0.7707	15.3353	230.58	83.42	25.62	2.9334	0.4453	36.1111	1615.05	347.45	40.3762	2.0549	0.3175	9.6154
z7	jap	V1502JAP	-30.4109	-64.5374	0	preserved	0.267	27.79	0	0	0	1	6	9.09	10.54	2.2725	66.67	0.76	22.56	37.8	40.74	4.2	47.2222	0.8396	12.5471	213.48	100.52	17.79	3.9112	0.5268	27.2727	1590.3	372.2	42.9811	1.9007	0.3376	10.0601
z7	jap	V1602JAP	-30.4108	-64.5371	0	preserved	0.267	34.01	0	0	0	1	1	9.09	10.54	2.2725	66.67	0.76	22.56	37.8	40.74	4.2	47.2222	0.8396	12.5471	213.48	100.52	17.79	3.9112	0.5268	27.2727	1590.3	372.2	42.9811	1.9007	0.3376	10.0601
z7	jap	V1702JAP	-30.4108	-64.5373	1	preserved	0.267	27.79	4	20	1	4	3	9.09	10.54	1.782	50	0.78	22.56	36.45	42.09	3.3136	43.6364	0.8387	12.5471	213.48	100.52	17.79	3.9112	0.5268	27.2727	1590.3	372.2	42.9811	1.9007	0.3376	10.0601
z7	jap	V1802JAP	-30.4094	-64.5363	1	preserved	0.189	190.92	1	0	10	1	4	8.19	11.44	1.17	76.19	0.92	39.48	40.32	38.22	5.76	57.1429	0.8767	9.7588	209.79	104.21	17.4825	3.9112	0.5448	30.303	1581.93	380.57	41.6297	1.9521	0.3448	10.3841
z8	snc	V0102SNC	-30.2852	-64.3791	0	preserved	0.031	359.85	2	60	10	5	2	6.57	13.06	1.6425	66.67	0.88	22.56	29.07	49.47	4.1529	38.0952	0.8647	9.7588	174.24	139.76	13.4031	4.2372	0.8191	21.7949	966.15	996.35	7.9193	6.2673	0.7892	3.5226
z8	snc	V0202SNC	-30.2666	-64.3961	0	preserved	0.031	395.26	1	100	0	5	2	13.77	5.86	13.77	0	0.4	5.64	60.75	17.79	20.25	66.6667	0.2912	4.1824	240.39	73.61	34.3414	2.2815	0.3934	38.0952	1264.05	698.45	16.0006	4.0583	0.6069	5.2905
z8	snc	V0302SNC	-30.2651	-64.3948	0	preserved	0.063	186.64	3	60	20	7	4	2.16	17.47	0.36	53.33	1	22.56	18.09	60.45	1.3915	25.641	0.9715	11.1529	162.63	151.37	10.1644	5.215	0.8261	20	1401.21	561.29	22.6002	3.185	0.5288	7.192
z8	snc	V0402SNC	-30.2638	-64.3935	1	preserved	0.063	186.64	2	30	50	10	3	2.16	17.47	0.36	53.33	1	33.84	18.09	60.45	1.3915	25.641	0.9715	18.1235	162.63	151.37	10.1644	5.215	0.8261	20	1401.21	561.29	22.6002	3.185	0.5288	7.192
z8	snc	V0502SNC	-30.2845	-64.3827	0	preserved	0.031	359.85	0	0	0	0	2	10.26	9.37	3.42	66.67	0.84	16.92	39.78	38.76	6.63	53.3333	0.8425	8.3647	207.72	106.28	20.772	3.2593	0.5487	24.4444	1078.02	884.48	11.2294	4.9317	0.722	4.2763
z8	snc	V0602SNC	-30.2635	-64.3963	0	preserved	0.063	230.77	3	60	20	2	6	1.62	18.01	0.405	66.67	1	22.56	24.03	54.51	3.0037	39.2857	0.9	11.1529	194.85	119.15	12.1781	5.215	0.708	21.6667	1459.98	502.52	27.5468	2.7227	0.4853	8.5631
z8	snc	V0702SNC	-30.265	-64.3921	0	preserved	0.063	189.45	2	60	20	2	2	2.52	17.11	0.504	80	0.99	28.2	20.16	58.38	1.5508	25.641	0.9681	18.1235	139.32	174.68	7.3326	6.1928	0.9119	16.9591	1352.97	609.53	18.5338	3.7501	0.5645	5.7078
z8	chu	V0102CHU	-30.2588	-64.4153	1	preserved	0.047	104.23	4	10	1	3	4	4.5	15.13	0.4091	58.18	0.99	62.04	48.69	29.85	5.41	80.5556	0.7535	12.5471	247.86	66.14	20.655	3.9112	0.3544	39.3939	1502.82	459.68	22.1003	3.4933	0.417	7.9456
z8	chu	V0202CHU	-30.2748	-64.4358	1	preserved	0.016	461.04	1	20	0	5	4	9.99	9.64	3.33	100	0.84	16.92	54.54	24	27.27	100	0.4238	2.7882	211.77	102.23	12.4571	5.5409	0.71	26.4706	1383.84	578.66	14.2664	4.983	0.7405	5.1546
z8	chu	V0302CHU	-30.2467	-64.4354	0	preserved	0.063	84.26	4	0	30	1	3	6.03	13.6	0.8614	71.43	0.94	39.48	48.15	30.39	9.63	50	0.7482	6.9706	244.17	69.83	61.0425	1.3037	0.368	66.6667	1512.99	449.51	21.6141	3.596	0.438	7.7433
z8	chu	V0402CHU	-30.2583	-64.4161	0	preserved	0.047	62.71	3	10	10	3	1	5.76	13.87	0.64	69.44	0.93	50.76	48.87	29.67	4.887	64.4444	0.7703	13.9412	250.56	63.44	22.7782	3.5853	0.3393	45.4545	1499.94	462.56	20.5471	3.7501	0.4234	7.4201
z8	chu	V0502CHU	-30.2556	-64.4215	0	preserved	0.016	565.18	2	150	7	3	4	14.22	5.41	14.22	0	0.36	5.64	62.1	16.44	62.1	0	0.2505	1.3941	242.01	71.99	16.134	4.889	0.4034	31.4286	1516.77	445.73	23.3349	3.3391	0.4052	8.7019
z8	ban	V0202BAN	-30.2865	-64.4485	0	preserved	0.157	13.56	1	0	10	3	2	4.41	15.22	2.205	100	0.94	11.28	28.08	50.46	2.16	28.2051	0.9018	18.1235	189	125	7.56	8.1484	0.8459	20	1338.93	623.57	14.3971	4.7775	0.7996	4.979
z8	ban	V0402BAN	-30.2891	-64.4479	0	preserved	0.189	68.73	2	15	7	10	8	3.78	15.85	0.378	66.67	0.99	56.4	36	42.54	3.6	51.1111	0.8478	13.9412	188.73	125.27	7.5492	8.1484	0.8152	18.6667	1353.78	608.72	14.715	4.7262	0.7855	4.9212
z8	ban	V0602BAN	-30.2896	-64.4475	0	preserved	0.189	68.73	3	50	20	5	7	4.68	14.95	0.4255	52.73	0.97	62.04	37.71	40.83	3.1425	42.4242	0.8443	16.7294	187.83	126.17	7.2242	8.4743	0.8154	17.5385	1357.56	604.94	14.7561	4.7262	0.7841	4.8495
z8	ban	V0802BAN	-30.2915	-64.4461	0	preserved	0.094	51.48	1	10	0	5	3	9.45	10.18	1.89	80	0.87	28.2	38.34	40.2	3.195	45.4545	0.8678	16.7294	181.62	132.38	7.2648	8.1484	0.8371	16.3333	1367.46	595.04	14.7039	4.7775	0.7879	4.792
z8	ban	V0902BAN	-30.2859	-64.4478	1	preserved	0.157	94.06	2	0	0	0	2	1.89	17.74	0.378	30	0.99	28.2	24.21	54.33	1.8623	32.0513	0.9485	18.1235	187.11	126.89	7.4844	8.1484	0.8622	18.6667	1337.67	624.83	14.6997	4.6748	0.8085	5.1526
z8	ban	V1102BAN	-30.3013	-64.4461	0	preserved	0.016	1036.42	0	0	0	0	3	3.51	16.12	0.585	53.33	0.99	33.84	20.25	58.29	1.125	26.7974	0.9665	25.0941	173.25	140.75	4.4423	12.7115	0.7992	14.17	1360.89	601.61	13.0855	5.3426	0.7513	5.0037
z8	ban	V1202BAN	-30.2865	-64.4486	1	preserved	0.157	0	4	30	50	2	7	4.41	15.22	2.205	100	0.94	11.28	28.08	50.46	2.16	28.2051	0.9018	18.1235	189	125	7.56	8.1484	0.8459	20	1338.93	623.57	14.3971	4.7775	0.7996	4.979
z8	ban	V1302BAN	-30.2865	-64.4486	0	preserved	0.157	0	0	0	0	3	2	4.41	15.22	2.205	100	0.94	11.28	28.08	50.46	2.16	28.2051	0.9018	18.1235	173.25	140.75	4.4423	12.7115	0.7992	14.17	1360.89	601.61	13.0855	5.3426	0.7513	5.0037

## Sheet: Mammal-associated spp occurren
zone	locality	house	y-latitud	x-longitude	occurrence_m	landscape_distur	density	distance	n_refuges	n_goats	n_chickens	n_dogs	n_humans	a_forest500m	a_antrop500m	area_mnb_500m	connect_500m	subdiv_500m	PD_500m	a_forest1000m	a_antrop1000m	area_mnb_1000m	connect_1000m	subdiv_1000m	PD_1000m	a_forest2000m	a_antrop2000m	area_mnb_2000m	PD_2000m	subdiv_2000m	connect_2000m	a_forest5000m	a_antrop5000m	area_mnb_5000m	PD_5000m	subdiv_5000m	connect_5000m
z2	abras	V0101ABR	-30.6466	-65.3301	0	disturbed	0.047	230.01	2	0	40	3	4	2.97	16.66	0.4243	66.6667	0.9909	39.4811	11.52	67.02	0.4608	14.3333	0.9932	34.8529	93.24	220.76	1.3132	23.1414	0.9681	7.163	772.92	1189.58	2.6201	15.1546	0.9624	2.1561
z2	abras	V0201ABR	-30.6483	-65.3288	0	disturbed	0.031	230.01	4	0	35	2	3	1.17	18.46	0.1671	33.3333	0.999	39.4811	15.3	63.24	0.6375	21.7391	0.9932	33.4588	100.89	213.11	1.3452	24.4451	0.947	7.0991	775.8	1186.7	2.5107	15.8737	0.9647	2.1036
z2	abras	V0401ABR	-30.6443	-65.3263	1	disturbed	0.031	443.67	9	19	22	3	5	1.44	18.19	0.24	46.6667	0.9982	33.8409	12.15	66.39	0.5523	15.5844	0.9906	30.6706	98.73	215.27	1.3164	24.4451	0.9783	7.3514	811.53	1150.97	2.8178	14.795	0.9603	2.2261
z2	abras	V0501ABR	-30.6362	-65.3177	1	disturbed	0.016	539.78	1	0	40	2	2	2.52	17.11	0.42	53.3333	0.9941	33.8409	13.41	65.13	0.7888	19.8529	0.9839	23.7	90.72	223.28	2.4519	12.0596	0.9798	11.5616	945.63	1016.87	4.1475	11.7127	0.9157	2.3379
z2	abras	V0701ABR	-30.6424	-65.3149	1	disturbed	0.079	34.74	2	0	0	2	1	4.14	15.49	0.5914	66.6667	0.9845	39.4811	26.46	52.08	1.5565	26.4706	0.9419	23.7	128.16	185.84	2.7861	14.993	0.9256	12.2705	884.34	1078.16	3.468	13.0997	0.935	2.2943
z2	abras	V1301ABR	-30.6556	-65.3049	1	disturbed	0.063	139.03	2	0	4	3	4	0.63	19	0.105	53.3333	0.9998	33.8409	6.57	71.97	0.4106	17.5	0.9973	22.3059	49.86	264.14	0.8174	19.882	0.996	6.5574	603.63	1358.87	2.3217	13.3566	0.9502	1.8087
z2	abras	V1601ABR	-30.6576	-65.2976	1	disturbed	0.016	734.89	2	0	7	5	5	5.58	14.05	2.79	100	0.9101	11.2803	22.23	56.31	1.482	23.8095	0.961	20.9118	69.66	244.34	1.2221	18.5783	0.9889	7.3308	675.27	1287.23	3.1852	10.8907	0.9185	1.9583
z2	abras	V1701ABR	-30.6632	-65.2818	1	disturbed	0.031	1.26	3	0	20	3	4	1.53	18.1	0.51	100	0.9948	16.9205	6.39	72.15	0.9129	38.0952	0.9981	9.7588	84.42	229.58	3.6704	7.4965	0.9686	12.253	585.81	1376.69	2.6152	11.5072	0.9528	1.5895
z1	cachiyuyo	V0301CAC	-30.5445	-65.2369	1	preserved	0.031	115.49	4	100	10	6	3	2.88	16.75	0.342	37.7778	0.9949	56.4016	26.01	52.53	1.5988	30.8824	0.9237	23.7	215.73	98.27	11.985	5.8668	0.7234	30.719	1659.69	302.81	66.3876	1.2843	0.2817	17.6667
z1	cachiyuyo	V0201CAC	-30.544	-65.2364	1	preserved	0.031	115.49	2	100	0	2	3	3.42	16.21	0.32	41.6667	0.9965	50.7614	27.18	51.63	1.3689	29.8246	0.9384	26.4882	215.19	98.81	13.4494	5.215	0.5375	35	1664.91	297.59	61.6633	1.387	0.2772	15.9544
z1	cachiyuyo	V0401CAC	-30.5444	-65.248	1	preserved	0.063	118.65	2	120	30	0	3	12.15	7.48	4.05	100	0.6346	16.9205	54.63	23.91	27.315	100	0.6769	2.7882	237.6	76.4	29.7	2.6075	0.6919	50	1522.17	440.33	31.7119	2.4658	0.4488	9.2199
z1	cachiyuyo	V0501CAC	-30.5435	-65.2487	1	preserved	0.063	118.65	3	200	70	6	5	9.63	10	3.21	100	0.8839	16.9205	52.92	25.62	17.64	100	0.7285	4.1824	234.45	79.55	19.5375	3.9112	0.7149	31.8182	1528.2	434.3	33.96	2.3117	0.4033	9.4949
z1	cachiyuyo	V0601CAC	-30.5442	-65.2501	1	preserved	0.079	35.55	0	0	0	1	3	10.08	9.55	3.36	100	0.7844	16.9205	53.1	25.44	17.7	100	0.7019	4.1824	237.33	76.67	29.6662	2.6075	0.6919	50	1516.05	446.45	30.9398	2.5172	0.4138	8.7585
z1	cachiyuyo	V0801CAC	-30.5437	-65.254	1	preserved	0.079	269.39	1	5	0	1	1	9.63	10	2.4075	66.6667	0.8229	22.5606	47.88	30.66	11.97	83.3333	0.7731	5.5765	216.45	97.55	21.645	3.2593	0.7454	28.8889	1460.97	501.53	29.8157	2.5172	0.456	8.8435
z1	cachiyuyo	V0901CAC	-30.5441	-65.2568	1	preserved	0.063	34.44	1	20	0	2	3	7.02	12.61	1.17	60	0.91	33.8409	43.11	35.43	10.7775	66.6667	0.8028	5.5765	197.19	116.81	13.146	4.889	0.8095	20	1398.87	563.63	23.3145	3.0823	0.7522	7.6836
z1	cachiyuyo	V1001CAC	-30.544	-65.2571	1	preserved	0.063	34.44	3	15	20	2	1	6.75	12.88	1.35	70	0.9289	28.2008	42.66	35.88	10.665	66.6667	0.8014	5.5765	195.66	118.34	13.9757	4.5631	0.8178	20.8791	1392.84	569.66	22.8334	3.1337	0.7538	7.4317
z1	cachiyuyo	V1201CAC	-30.5431	-65.2618	1	preserved	0.031	175.6	1	0	10	2	2	8.01	11.62	2.0025	83.3333	0.8697	22.5606	30.06	48.48	3.34	36.1111	0.9345	12.5471	188.19	125.81	9.9047	6.1928	0.9024	20.4678	1310.94	651.56	18.9991	3.5446	0.7868	5.6266
z1	cachiyuyo	V1301CAC	-30.5368	-65.2643	1	preserved	0.031	26.07	4	7	20	2	2	3.69	15.94	0.4612	42.8571	0.9854	45.1213	22.23	56.31	1.71	37.1795	0.98	18.1235	183.6	130.4	7.9826	7.4965	0.7132	17.3913	1281.96	680.54	16.2273	4.0583	0.7828	5.0957
z1	cachiyuyo	V1401CAC	-30.5366	-65.2645	1	preserved	0.031	26.07	4	50	20	2	4	3.69	15.94	0.5271	38.0952	0.9826	39.4811	20.88	57.66	1.6062	37.1795	0.9842	18.1235	181.98	132.02	9.099	6.5187	0.7089	20	1286.82	675.68	16.7119	3.9556	0.7782	5.1948
z1	cachiyuyo	V1601CAC	-30.5438	-65.2991	1	preserved	0.016	976.19	1	0	100	2	6	8.46	11.17	8.46	0	0.7723	5.6402	24.84	53.7	1.4612	27.9412	0.9211	23.7	96.84	217.16	2.9345	10.7558	0.9642	13.6364	1042.83	919.67	9.838	5.4454	0.8812	4.133
z3	tropiezo	V0101TRO	-30.6927	-64.8036	0	intermediate	0.126	220.32	2	1	15	3	3	5.04	14.59	1.68	33.3333	0.9478	16.9205	34.65	43.89	5.775	46.6667	0.924	8.3647	217.89	96.11	36.315	1.9556	0.8315	46.6667	1510.47	452.03	45.7718	1.6953	0.7005	10.7955
z3	tropiezo	V0201TRO	-30.6911	-64.8023	0	intermediate	0.11	220.32	1	0	0	19	1	6.21	13.42	1.242	60	0.9417	28.2008	38.25	40.29	7.65	50	0.8932	6.9706	219.51	94.49	31.3586	2.2815	0.814	47.619	1558.71	403.79	51.957	1.5411	0.6619	12.1839
z3	tropiezo	V0401TRO	-30.6834	-64.8151	1	intermediate	0.016	838.91	0	0	0	3	2	13.05	6.58	6.525	100	0.7254	11.2803	61.47	17.07	30.735	100	0.6302	2.7882	261.9	52.1	43.65	1.9556	0.6367	60	1719.36	243.14	114.624	0.7706	0.6294	20.9524
z3	tropiezo	V0501TRO	-30.6887	-64.8088	0	intermediate	0.063	200.45	8	0	20	6	1	8.82	10.81	2.94	100	0.9045	16.9205	44.73	33.81	14.91	100	0.8229	4.1824	226.17	87.83	25.13	2.9334	0.8168	36.1111	1617.66	344.84	62.2177	1.3357	0.6553	12.3077
z3	tropiezo	V0601TRO	-30.6775	-64.8225	1	intermediate	0.016	967.7	5	100	0	12	3	6.03	13.6	1.5075	50	0.8976	22.5606	40.86	37.68	3.7145	29.0909	0.8267	15.3353	262.62	51.38	37.5171	2.2815	0.6341	52.381	1741.05	221.45	96.725	0.9247	0.2044	16.3399
z3	tropiezo	V0701TRO	-30.6634	-64.8402	1	intermediate	0.031	383.67	1	0	20	5	6	11.07	8.56	2.7675	83.3333	0.8226	22.5606	55.98	22.56	13.995	83.3333	0.5187	5.5765	261.45	52.55	21.7875	3.9112	0.2858	40.9091	1469.34	493.16	23.699	3.185	0.4571	5.2882
z3	tropiezo	V0801TRO	-30.6446	-64.8633	0	intermediate	0.063	140.97	1	0	10	0	4	0.54	19.09	0.27	0	0.9995	11.2803	1.35	77.19	0.15	16.6667	0.9999	12.5471	16.83	297.17	0.4429	12.3855	0.9997	6.5434	679.23	1283.27	5.4777	6.37	0.9531	2.3735
z3	tropiezo	V0901TRO	-30.6416	-64.8667	0	intermediate	0.063	57.54	1	0	0	1	2	0.18	19.45	0.09	0	0.9999	11.2803	1.35	77.19	0.1687	17.8571	0.9999	11.1529	13.77	300.23	0.4442	10.104	0.9994	6.8817	633.42	1329.08	5.2349	6.2159	0.9621	2.2039
z3	tropiezo	V1001TRO	-30.6412	-64.8671	0	intermediate	0.079	57.54	2	0	9	3	4	0.18	19.45	0.09	0	0.9999	11.2803	1.26	77.28	0.18	14.2857	0.9999	9.7588	18.63	295.37	0.621	9.778	0.9981	6.8966	638.73	1323.77	5.3228	6.1646	0.961	2.1429
z3	tropiezo	V1101TRO	-30.6403	-64.8682	1	intermediate	0.11	145.55	2	0	10	2	6	0.45	19.18	0.225	100	0.9996	11.2803	0.81	77.73	0.162	20	1	6.9706	25.47	288.53	0.9433	8.8002	0.9955	7.9772	624.96	1337.54	5.04	6.37	0.9619	2.0194
z3	tropiezo	V1201TRO	-30.637	-64.872	0	intermediate	0.094	140.21	0	0	0	1	1	0.09	19.54	0.09	0	1	5.6402	2.7	75.84	0.45	13.3333	0.9993	8.3647	45.09	268.91	1.6104	9.1262	0.9834	8.9947	593.91	1368.59	4.6765	6.5242	0.9543	2.0372
z3	tropiezo	V1301TRO	-30.6353	-64.8743	0	intermediate	0.11	99.2	0	0	0	3	4	0.09	19.54	0.09	0	1	5.6402	3.51	75.03	0.5014	23.8095	0.9991	9.7588	41.94	272.06	1.6131	8.4743	0.9854	10.1538	552.87	1409.63	3.7868	7.5002	0.9519	1.9556
z3	tropiezo	V1401TRO	-30.6347	-64.8751	0	intermediate	0.11	83.94	0	0	0	2	2	0.27	19.36	0.27	0	0.9998	5.6402	3.69	74.85	0.3355	34.5455	0.9992	15.3353	40.95	273.05	1.5167	8.8002	0.9862	9.9715	549	1413.5	3.4747	8.1167	0.9501	1.8302
z2	iglesiav	V0201IGV	-30.6657	-65.2647	0	disturbed	0.11	86.37	1	0	0	3	1	0.72	18.91	0.144	30	0.9996	28.2008	7.56	70.98	0.42	14.3791	0.9988	25.0941	59.22	254.78	1.1612	16.6227	0.992	7.6863	484.38	1478.12	2.0612	12.0723	0.9844	1.6003
z2	iglesiav	V0501IGV	-30.6657	-65.2638	0	disturbed	0.11	56.77	0	0	0	1	1	0.81	18.82	0.27	33.3333	0.9991	16.9205	7.56	70.98	0.4725	18.3333	0.9988	22.3059	52.38	261.62	0.97	17.6005	0.9951	7.058	486.09	1476.41	2.0597	12.1236	0.986	1.5939
z2	iglesiav	V0601IGV	-30.6602	-65.2612	1	disturbed	0.315	70.59	0	0	0	0	3	1.26	18.37	0.63	100	1	11.28	7.29	71.25	0.486	15.2381	0.9987	20.9118	54.54	259.46	1.0488	16.9486	0.9884	6.3348	520.56	1441.94	1.8861	14.1785	0.9805	1.4203
z2	iglesiav	V0701IGV	-30.66	-65.2622	1	disturbed	0.299	32.6	1	0	4	6	5	1.26	18.37	0.63	100	0.9975	11.2803	7.29	71.25	0.486	15.2381	0.9987	20.9118	54.54	259.46	1.0488	16.9486	0.9884	6.3348	520.56	1441.94	1.8861	14.1785	0.9805	1.4203
z2	iglesiav	V0801IGV	-30.6583	-65.2619	1	disturbed	0.315	23.16	0	0	0	2	3	1.53	18.1	0.306	30	0.9981	28.2008	5.58	72.96	0.3488	13.3333	0.9994	22.3059	56.16	257.84	1.1232	16.2967	0.9869	5.8776	545.94	1416.56	2.116	13.2538	0.9776	1.5383
z2	iglesiav	V0901IGV	-30.6584	-65.2603	1	disturbed	0.362	38.65	1	0	10	1	3	0.63	19	0.21	33.3333	0.9995	16.9205	3.51	75.03	0.2507	14.2857	0.9997	19.5176	41.4	272.6	0.7962	16.9486	0.9958	5.9578	550.62	1411.88	2.07	13.6648	0.982	1.5123
z2	iglesiav	V1001IGV	-30.6575	-65.2627	1	disturbed	0.236	45.07	2	3	13	3	3	1.17	18.46	0.234	50	0.9988	28.2008	7.29	71.25	0.4288	16.1765	0.9986	23.7	58.5	255.5	1.2188	15.6449	0.984	5.8511	565.02	1397.48	2.1985	13.2024	0.9746	1.5443
z2	iglesiav	V1101IGV	-30.657	-65.2636	1	disturbed	0.283	9.2	2	0	10	3	2	1.26	18.37	0.21	33.3333	0.9989	33.8409	9.81	68.73	0.545	16.3399	0.9955	25.0941	65.07	248.93	1.5871	13.3633	0.9768	5.8537	577.71	1384.79	2.222	13.3566	0.9706	1.5206
z2	iglesiav	V1201IGV	-30.6571	-65.2636	1	disturbed	0.267	9.2	1	0	7	1	5	1.26	18.37	0.21	33.3333	0.9989	33.8409	9.81	68.73	0.545	16.3399	0.9955	25.0941	65.07	248.93	1.5871	13.3633	0.9768	5.8537	577.71	1384.79	2.222	13.566	0.9706	1.5206
z2	iglesiav	V1401IGV	-30.6536	-65.2657	1	disturbed	0.142	166.62	2	0	14	5	3	1.53	18.1	0.3825	50	0.9965	22.5606	10.62	67.92	0.8169	19.2308	0.9928	18.1235	96.75	217.25	2.5461	12.3855	0.9335	7.6814	654.39	1308.11	2.7041	12.4319	0.9565	1.6975
z2	iglesiav	V1601IGV	-30.6544	-65.2671	1	disturbed	0.126	87.48	2	0	10	2	4	3.06	16.57	0.765	50	0.9849	22.5606	17.73	60.81	1.4775	22.7273	0.9612	16.7294	114.39	199.61	3.3644	11.0818	0.8938	8.7344	634.41	1328.09	2.6324	12.3805	0.9543	1.6528
z2	iglesiav	V1801IGV	-30.6524	-65.2683	0	disturbed	0.11	84.56	3	0	3	2	5	0.27	19.36	0.135	100	0.9999	11.2803	20.25	58.29	1.4464	19.7802	0.9814	19.5176	129.6	184.4	3.9273	10.7558	0.8638	8.5227	656.82	1305.68	2.8311	11.9182	0.9502	1.7092
z2	iglesiav	V1901IGV	-30.652	-65.269	1	disturbed	0.11	84.56	5	11	20	11	5	0.72	18.91	0.144	30	0.9996	28.2008	25.47	53.07	4.245	26.6667	0.8893	8.3647	141.03	172.97	4.1479	11.0818	0.8326	8.3779	657.99	1304.51	2.7763	12.175	0.9487	1.6556
z2	iglesiav	V2101IGV	-30.6716	-65.2594	0	disturbed	0.063	11.5	2	0	20	4	6	1.35	18.28	0.3375	66.6667	0.9979	22.5606	3.87	74.67	0.3225	21.2121	0.9993	16.7294	98.37	215.63	1.7885	17.9264	0.966	8.08	846.81	1115.69	2.91	14.9491	0.8816	1.9457
z2	iglesiav	V2201IGV	-30.6666	-65.2615	1	disturbed	0.094	17.18	1	0	10	4	4	1.44	18.19	0.18	39.2857	0.9989	45.1213	7.47	71.07	0.3932	19.883	0.9989	26.4882	35.1	278.9	0.5949	19.2301	0.9992	6.0783	488.25	1474.25	1.9848	12.6374	0.9896	1.5895
z2	iglesiav	V2401IGV	-30.6802	-65.2583	1	disturbed	0.079	31.23	2	0	7	3	3	1.89	17.74	0.315	33.3333	0.9976	33.8409	21.6	56.94	1.9636	30.9091	0.9668	15.3353	77.85	236.15	2.0487	12.3855	0.9728	8.3926	448.2	1514.3	1.6913	13.6134	0.9946	1.5638
z2	iglesiav	V2501IGV	-30.6682	-65.2768	1	disturbed	0.016	728.73	4	7	20	0	2	0.45	19.18	0.1125	33.33	0.9998	22.56	7.02	71.52	0.702	22.22	0.9962	13.9412	56.61	257.39	1.5725	11.7336	0.9897	8.0952	492.66	1469.84	2.2394	11.3017	0.9754	1.6272
z2	iglesiav	V2601IGV	-30.6586	-65.2605	0	disturbed	0.346	38.65	0	0	0	0	2	0.63	19	0.21	33.33	1	16.92	3.51	75.03	0.2507	14.2857	0.9997	19.5176	41.4	272.6	0.7962	16.9486	0.9958	5.9578	550.62	1411.88	2.07	13.6648	0.982	1.5123
z2	iglesiav	V3001IGV	-30.6567	-65.2641	0	disturbed	0.252	63.81	0	0	0	1	4	1.26	18.37	0.21	33.3333	0.9986	33.8409	12.96	65.58	0.81	17.5	0.987	22.3059	72.27	241.73	1.7627	13.3633	0.9706	6.2195	584.37	1378.13	2.239	13.4079	0.968	1.509
z2	iglesiav	V3101IGV	-30.6804	-65.2585	0	disturbed	0.079	31.23	2	0	0	3	2	3.06	16.57	0.612	40	0.9906	28.2008	23.31	55.23	2.59	44.4444	0.9585	12.5471	77.58	236.42	1.9395	13.0374	0.9738	8.0769	452.16	1510.34	1.6809	13.8189	0.9945	1.5536
z2	iglesiav	V3201IGV	-30.6853	-65.2482	1	disturbed	0.031	163.19	2	0	10	3	2	6.48	13.15	3.24	100	0.9165	11.2803	34.2	44.34	4.275	42.8571	0.8407	11.1529	114.3	199.7	3.0079	12.3855	0.9208	10.5263	486.81	1475.69	1.8652	13.4079	0.9943	1.7153
z2	iglesiav	V3301IGV	-30.6863	-65.2469	1	disturbed	0.031	163.19	1	0	10	3	4	3.87	15.76	1.29	0	0.9566	16.9205	29.43	49.11	4.2043	52.381	0.9093	9.7588	115.38	198.62	3.3935	11.0818	0.9293	13.7255	498.6	1463.9	1.9944	12.8428	0.994	1.7863
z2	iglesiav	V3401IGV	-30.6933	-65.2539	0	disturbed	0.047	217.67	2	0	10	3	2	1.35	18.28	0.3375	16.6667	0.9983	22.5606	12.87	65.67	0.858	19.0476	0.9946	20.9118	70.83	243.17	1.3888	16.6227	0.9929	8.549	612.63	1349.87	2.735	11.5072	0.9838	1.9659
z2	iglesiav	V3501IGV	-30.6894	-65.254	1	disturbed	0.047	270.69	0	0	0	2	6	3.42	16.21	0.684	60	0.9812	28.2008	17.46	61.08	0.97	20.915	0.9932	25.0941	92.34	221.66	2.1986	13.6893	0.9684	9.8722	546.12	1416.38	2.1933	12.7915	0.9875	1.7003
z2	iglesiav	V3601IGV	-30.6577	-65.2621	1	disturbed	0.267	45.07	0	0	0	4	2	1.08	18.55	0.27	66.66	0.9932	22.5606	5.31	73.23	0.295	15.6863	0.9995	25.0941	55.08	258.92	1.1719	15.3189	0.9872	5.8279	563.13	1399.37	2.1012	13.7675	0.9762	1.4897
z5	chanaritos	V0301CHA	-30.5219	-64.9913	1	disturbed	0.204	0	1	0	15	2	6	3.96	15.67	0.2186	42.8571	0.9981	39.4811	18.81	59.73	4.6125	66.6667	0.9673	5.5765	87.75	226.25	7.9773	3.5853	0.9268	16.3636	463.95	1498.55	3.5148	6.781	0.9859	2.7065
z5	chanaritos	V0401CHA	-30.5219	-64.9913	1	disturbed	0.204	0	1	0	5	2	2	5.22	14.41	0.2186	42.8571	0.9981	39.4811	21.6	56.94	4.6125	66.6667	0.9673	5.5765	87.75	226.25	7.9773	3.5853	0.9268	16.3636	463.95	1498.55	3.5148	6.781	0.9859	2.7065
z5	chanaritos	V0501CHA	-30.5232	-64.9932	1	disturbed	0.173	10.86	1	0	10	1	2	1.53	18.1	1.08	66.6667	0.9839	16.9205	18.45	60.09	8.1	66.6667	0.8977	5.5765	103.95	210.05	10.395	3.2593	0.892	15.5556	531.45	1431.05	4.1846	6.5242	0.9802	2.9621
z5	chanaritos	V0601CHA	-30.5233	-64.9934	1	disturbed	0.173	6.58	1	0	0	4	9	3.24	16.39	0.702	50	0.9791	28.2008	18.45	60.09	8.46	66.6667	0.8895	5.5765	105.66	208.34	13.2075	2.6075	0.8864	21.4286	538.83	1423.67	4.3106	6.4214	0.9678	3.0452
z5	chanaritos	V0701CHA	-30.5232	-64.9933	0	disturbed	0.173	6.58	0	0	0	3	2	3.24	16.39	1.08	66.66	0.9839	16.9205	32.4	46.14	8.1	66.66	0.8977	5.5765	103.95	210.05	10.395	3.2593	0.892	15.5556	531.45	1431.05	4.1846	6.5242	0.9802	2.9621
z5	chanaritos	V0801CHA	-30.5281	-64.9847	1	disturbed	0.047	26	0	0	0	1	2	3.51	16.12	2.52	100	0.922	11.2803	33.84	44.7	2.055	26.6667	0.9808	8.3647	55.89	258.11	2.43	7.4965	0.9911	11.0672	490.23	1472.27	4.7138	5.3426	0.9857	3.3234
z5	chanaritos	V0901CHA	-30.5283	-64.9845	1	disturbed	0.047	26	2	0	0	2	4	3.24	16.39	2.52	100	0.922	11.2803	32.4	46.14	2.055	26.6667	0.9808	8.3647	55.89	258.11	2.43	7.4965	0.9911	11.0672	490.23	1472.27	4.7138	5.3426	0.9857	3.3234
z4	chanaritos	V1001CHA	-30.5571	-64.9563	1	disturbed	0.55	25.32	1	0	25	3	3	5.04	14.59	3.24	0	0.9666	5.6402	12.33	66.21	0.9514	38.0952	0.9937	9.7588	30.96	283.04	0.86	11.7336	0.9962	8.254	331.74	1630.76	2.4215	7.0379	0.9861	2.0932
z4	chanaritos	V1101CHA	-30.5546	-64.9593	0	disturbed	0.047	127.24	2	0	10	1	4	1.62	18.01	0.18	41.6667	0.9987	50.7614	12.33	66.21	0.66	18.1818	0.9967	16.7294	41.4	272.6	1.1829	11.4077	0.9951	8.7395	385.38	1577.12	2.7332	7.2434	0.9803	2.2492
z4	chanaritos	V1201CHA	-30.5622	-64.9514	1	disturbed	0.299	42.95	0	0	0	1	2	3.24	16.39	0.6	33.3333	0.9916	16.9205	6.66	71.88	0.78	33.3333	0.9991	4.1824	19.62	294.38	0.7848	8.1484	0.9987	7.6667	205.29	1757.21	1.1157	9.4523	0.9985	1.6928
z4	chanaritos	V1301CHA	-30.5639	-64.9495	1	disturbed	0.189	50.54	1	0	15	2	3	1.62	18.01	0.6	33.3333	0.9916	16.9205	7.92	70.62	1.1025	16.6667	0.9967	5.5765	12.42	301.58	0.414	9.778	0.9997	5.977	170.46	1792.04	0.8439	10.377	0.9993	1.5714
z4	chanaritos	V1401CHA	-30.5676	-64.9455	1	disturbed	0.079	92.53	0	0	0	2	1	1.8	17.83	0.09	100	0.9999	11.2803	2.34	76.2	0.4091	18.1818	0.9991	15.3353	12.15	301.85	0.486	8.1484	0.9997	6	138.6	1823.9	0.63	11.3017	0.9997	1.3906
z5	chanaritos	V1501CHA	-30.5229	-64.9928	0	disturbed	0.173	54.4	1	0	30	3	2	1.8	17.83	0.576	50	0.9897	28.2008	4.41	74.13	4.95	46.6667	0.9174	8.3647	101.88	212.12	9.2618	3.5853	0.8974	16.3636	518.22	1444.28	4.0486	6.5755	0.9814	2.9281
z4	chanaritos	V1601CHA	-30.5609	-64.9527	1	disturbed	0.849	55.23	0	0	0	0	6	0.18	19.45	0.6	33.3333	0.9916	16.9205	4.5	74.04	0.21	0	1	4.1824	22.86	291.14	0.7144	10.4299	0.998	8.0645	229.59	1732.91	1.3748	8.579	0.9978	1.8325
z5	hormigueros	V0101HOR	-30.5115	-64.9999	1	disturbed	0.094	261.53	4	30	20	3	3	2.88	16.75	0.234	70	0.9989	28.2008	29.7	48.84	0.5347	30.8824	0.9954	23.7	53.46	260.54	1.188	14.6671	0.9868	9.899	517.95	1444.55	3.6475	7.2947	0.9784	2.6471
z5	hormigueros	V0201HOR	-30.4991	-65.0118	0	disturbed	0.094	3.48	3	60	10	4	6	1.8	17.83	0.36	100	0.9984	16.9205	0.63	77.91	0.585	22.2222	0.9974	13.9412	39.6	274.4	1.2375	10.4299	0.9961	11.4919	578.79	1383.71	3.6632	8.1167	0.9413	2.2817
z5	hormigueros	V0301HOR	-30.5074	-65.0039	1	disturbed	0.094	137.28	2	20	40	3	1	0.54	19.09	0.18	33.3333	0.9995	16.9205	5.58	72.96	0.2325	17.7536	0.9995	33.4588	33.3	280.7	0.6055	17.9264	0.9989	8.3502	521.55	1440.95	3.3867	7.9112	0.9748	2.3512
z5	hormigueros	V0401HOR	-30.5085	-65.0032	1	disturbed	0.094	3.48	0	0	0	3	3	0.9	18.73	0.18	60	0.9993	28.2008	6.75	71.79	0.2935	18.9723	0.9993	32.0647	41.94	272.06	0.7913	17.2745	0.9975	8.7808	530.1	1432.4	3.5818	7.603	0.974	2.4729
z5	hormigueros	V0501HOR	-30.4967	-65.0139	1	disturbed	0.031	260.74	2	0	0	1	4	0	19.63	0	0	0	0	3.51	75.03	0.39	16.66	0.9991	12.5471	34.56	279.44	1.152	9.778	0.995	8.7356	607.77	1354.73	3.9466	7.9112	0.9309	2.3852
z5	hormigueros	V0601HOR	-30.4985	-65.0121	1	disturbed	0.031	260.74	3	20	20	2	2	0	19.63	0.27	100	0.9993	11.2803	4.95	73.59	0.495	26.6667	0.9988	13.9412	37.89	276.11	1.2223	10.104	0.996	11.1828	580.32	1382.18	3.72	8.0139	0.9403	2.316
z5	hormigueros	V0701HOR	-30.4907	-65.0192	1	disturbed	0.016	841.53	6	8	20	2	2	0.45	19.18	0.15	66.6667	0.9997	16.9205	1.98	76.56	0.198	24.4444	0.9998	13.9412	53.19	260.81	2.6595	6.5187	0.9852	12.1053	690.12	1272.38	4.8945	7.2434	0.9111	2.6039
z5	hormigueros	V0801HOR	-30.4742	-65.0344	0	disturbed	0.016	2343.29	4	50	0	3	1	8.28	11.35	2.76	100	0.8089	16.9205	32.76	45.78	2.9782	29.0909	0.8271	15.3353	178.65	135.35	8.5071	6.8446	0.8244	18.0952	999.9	962.6	9.433	5.4454	0.878	3.1267
z4	simbolar	V0101SIM	-30.6239	-64.8873	1	disturbed	0.173	25.81	0	0	0	3	5	0.9	18.73	0.225	100	0.9991	22.5606	4.14	74.4	0.345	21.2121	0.9995	16.7294	34.92	279.08	1.5183	7.4965	0.9942	10.6719	640.98	1321.52	3.9084	8.4249	0.9581	2.0874
z4	simbolar	V0201SIM	-30.624	-64.8871	0	disturbed	0.173	25.81	1	0	12	2	4	0.81	18.82	0.162	100	0.9993	28.2008	4.05	74.49	0.3375	21.2121	0.9994	16.7294	35.46	278.54	1.4775	7.8224	0.994	9.4203	639.09	1323.41	3.9208	8.3735	0.9572	2.1056
z4	simbolar	V0301SIM	-30.6266	-64.8845	0	disturbed	0.141	72.95	3	0	14	3	2	0.18	19.45	0.18	0	0.9999	5.6402	1.62	76.92	0.2314	52.381	0.9999	9.7588	29.79	284.21	1.2952	7.4965	0.9944	9.0909	613.53	1348.97	3.9329	8.0139	0.9511	2.0513
z4	simbolar	V0401SIM	-30.6277	-64.8826	1	disturbed	0.126	68.42	3	0	10	6	6	0.18	19.45	0.18	0	0.9999	5.6402	0.36	78.18	0.18	0	1	2.7882	29.43	284.57	1.3377	7.1706	0.9946	9.9567	612.36	1350.14	4.0824	7.7057	0.9435	2.0671
z4	simbolar	V0501SIM	-30.6338	-64.876	0	disturbed	0.11	65.12	2	0	10	3	4	0.9	18.73	0.45	100	0.9979	11.2803	3.24	75.3	0.27	28.7879	0.9995	16.7294	39.69	274.31	1.89	6.8446	0.9865	11.9048	557.28	1405.22	3.6906	7.7571	0.9455	1.9073
z3	barreal	V0101BAR	-30.6424	-64.9028	1	intermediate	0.031	223.76	0	0	0	4	12	9.36	10.27	3.12	66.6667	0.8576	16.9205	28.89	49.65	3.21	55.5556	0.9225	12.5471	80.01	233.99	1.9515	13.3633	0.983	9.878	302.58	1659.92	1.182	13.1511	0.9965	1.3787
z4	palopar	V0101PAL	-30.6376	-64.9374	0	disturbed	0.204	154.57	1	0	0	3	4	1.71	17.92	0.855	100	0.9916	11.2803	4.23	74.31	0.3845	27.2727	0.9992	15.3353	12.24	301.76	0.2847	14.0152	0.9999	5.2049	433.98	1528.52	1.8311	12.175	0.9856	1.4017
z4	palopar	V0201PAL	-30.6302	-64.9527	0	disturbed	0.079	168.99	0	0	0	2	4	1.62	18.01	0.324	70	0.997	28.2008	12.15	66.39	1.215	33.3333	0.9912	13.9412	84.96	229.04	2.5745	10.7558	0.9639	8.3333	731.16	1231.34	4.3264	8.6818	0.9073	1.7399
z4	palopar	V0301PAL	-30.6324	-64.9419	0	disturbed	0.676	15.39	0	0	0	0	7	1.53	18.1	0.306	70	0.9976	28.2008	1.98	76.56	0.198	22.2222	0.9998	13.9412	18.81	295.19	0.4702	13.0374	0.9993	5.1282	506.34	1456.16	2.3015	11.3017	0.9762	1.4487
z4	palopar	V0401PAL	-30.6325	-64.9417	0	disturbed	0.692	15.39	0	0	0	3	5	1.35	18.28	0.3375	100	0.9977	22.5606	2.07	76.47	0.1882	20	0.9998	15.3353	17.28	296.72	0.432	13.0374	0.9995	5.1282	502.65	1459.85	2.2744	11.3531	0.9775	1.4439
z4	palopar	V0501PAL	-30.6196	-64.9558	1	disturbed	0.189	101.82	3	5	15	0	3	1.08	18.55	0.1543	33.3333	0.9992	39.4811	4.68	73.86	0.312	11.4286	0.9992	20.9118	47.25	266.75	0.8591	17.9264	0.9969	5.5892	701.19	1261.31	3.874	9.2982	0.94	1.725
z4	palopar	V0601PAL	-30.6252	-64.9515	0	disturbed	0.314	0	0	0	0	2	4	0.54	19.09	0.27	100	0.9993	11.2803	2.34	76.2	0.195	18.1818	0.9998	16.7294	44.73	269.27	0.9517	15.3189	0.9968	6.198	651.6	1310.9	3.4845	9.6064	0.9457	1.5813
z4	palopar	V0701PAL	-30.6252	-64.9515	0	disturbed	0.314	0	0	0	0	2	4	0.54	19.09	0.27	100	0.9993	11.2803	2.34	76.2	0.195	18.1818	0.9998	16.7294	44.73	269.27	0.9517	15.3189	0.9968	6.198	651.6	1310.9	3.4845	9.6064	0.9457	1.5813
z4	palopar	V0801PAL	-30.6326	-64.9416	0	disturbed	0.692	16.11	0	0	0	0	5	1.44	18.19	0.288	70	0.9976	28.2008	1.98	76.56	0.198	22.2222	0.9998	13.9412	17.55	296.45	0.45	12.7115	0.9994	5.2632	503.1	1459.4	2.3078	11.199	0.977	1.4628
z6	huascha	V0102HUA	-30.6024	-64.7444	1	intermediate	0.173	128.1	1	0	5	4	2	8.82	10.81	2.205	83.3333	0.8826	22.5606	33.21	45.33	2.3721	34.0659	0.8942	19.5176	111.06	202.94	1.7353	20.8598	0.9254	9.2262	724.86	1237.64	2.6074	14.2812	0.9505	1.9557
z6	huascha	V0202HUA	-30.6034	-64.7428	0	intermediate	0.204	34.63	0	0	0	5	4	6.75	12.88	1.125	66.6667	0.9236	33.8409	25.11	53.43	1.3216	28.0702	0.9647	26.4882	101.79	212.21	1.4752	22.4895	0.9507	9.1219	701.19	1261.31	2.5685	14.0244	0.9569	1.9743
z6	huascha	V0302HUA	-30.6036	-64.7431	0	intermediate	0.204	34.63	2	1	10	0	3	6.39	13.24	0.71	58.33	0.9521	50.7614	26.64	51.9	1.402	25.146	0.9517	26.4882	104.49	209.51	1.5366	22.1636	0.944	9.1747	704.07	1258.43	2.579	14.0244	0.955	1.9769
z6	huascha	V0402HUA	-30.6048	-64.7398	1	intermediate	0.157	98.14	0	0	0	0	3	3.78	15.85	0.54	66.6667	0.9897	39.4811	15.39	63.15	0.6691	20.1581	0.9899	32.0647	83.07	230.93	1.0515	25.7488	0.9811	8.2765	643.23	1319.27	2.3305	14.1785	0.967	1.9552
z6	huascha	V0502HUA	-30.6055	-64.7405	0	intermediate	0.173	98.14	4	100	10	1	4	3.06	16.57	0.4371	71.4286	0.994	39.4811	14.4	64.14	0.6	21.3768	0.9934	33.4588	88.92	225.08	1.17	24.771	0.9738	8.1404	642.96	1319.54	2.3552	14.0244	0.9634	1.9743
z6	huascha	V0602HUA	-30.6042	-64.7434	0	intermediate	0.204	51.84	1	0	5	4	2	4.86	14.77	0.486	53.33	0.98	56.4	30.6	47.94	2.3538	39.7436	0.9138	18.1235	115.83	198.17	1.782	21.1858	0.9184	9.0385	704.43	1258.07	2.5339	14.2812	0.9482	1.9323
z6	huascha	V0702HUA	-30.6046	-64.7438	1	intermediate	0.204	51.85	1	0	10	3	3	4.86	14.77	0.486	53.3333	0.978	56.4016	30.6	47.94	2.3538	39.7436	0.9138	18.1235	115.83	198.17	1.782	21.1858	0.9184	9.0385	704.43	1258.07	2.5339	14.2812	0.9482	1.9323
z7	jaimep	V0102JAP	-30.4099	-64.5386	0	preserved	0.283	81	3	0	22	4	4	5.94	13.69	0.99	60	0.9213	33.8409	35.1	43.44	3.9	52.7778	0.9105	12.5471	212.49	101.51	14.166	4.889	0.7617	29.5238	1606.95	355.55	44.6375	1.8494	0.3252	10.4762
z7	jaimep	V0202JAP	-30.4099	-64.5388	1	preserved	0.283	12.36	2	0	0	2	2	5.49	14.14	0.915	53.3333	0.9525	33.8409	34.92	43.62	3.88	52.7778	0.9144	12.5471	213.03	100.97	14.202	4.889	0.7619	30.4762	1607.85	354.65	47.2897	1.7466	0.322	11.2299
z7	jaimep	V0302JAP	-30.4102	-64.5394	1	preserved	0.283	11.5	1	0	14	2	3	5.49	14.14	0.915	53.3333	0.9372	33.8409	35.01	43.53	3.501	51.1111	0.9111	13.9412	214.56	99.44	14.304	4.889	0.7572	30.4762	1610.28	352.22	48.7964	1.6953	0.3199	11.7424
z7	jaimep	V0402JAP	-30.4103	-64.5397	0	preserved	0.283	11.5	1	0	14	1	2	14.94	4.69	14.94	0	0.29	5.6402	53.91	24.63	17.97	66.6667	0.5236	4.1824	223.29	90.71	22.329	3.2593	0.4851	28.8889	1478.88	483.62	42.2537	1.798	0.4268	11.0924
z7	jaimep	V0802JAP	-30.4124	-64.5415	0	preserved	0.283	85.03	1	0	0	0	1	9.45	10.18	2.3625	100	0.8058	22.5606	42.3	36.24	4.23	44.4444	0.7331	13.9412	233.91	80.09	29.2388	2.6075	0.4404	42.8571	1613.07	349.43	47.4432	1.7466	0.3185	9.9822
z7	jaimep	V1302JAP	-30.412	-64.5409	1	preserved	0.283	7.22	2	0	0	0	3	9.36	10.27	1.872	90	0.7942	28.2008	40.32	38.22	3.6655	38.1818	0.7707	15.3353	230.58	83.42	25.62	2.9334	0.4453	36.1111	1615.05	347.45	40.3762	2.0549	0.3175	9.6154
z7	jaimep	V1502JAP	-30.4109	-64.5374	1	preserved	0.267	27.79	0	0	0	1	6	9.09	10.54	2.2725	66.6667	0.7622	22.5606	37.8	40.74	4.2	47.2222	0.8396	12.5471	213.48	100.52	17.79	3.9112	0.5268	27.2727	1590.3	372.2	42.9811	1.9007	0.3376	10.0601
z7	jaimep	V1602JAP	-30.4108	-64.5371	0	preserved	0.267	34.01	0	0	0	1	1	9.09	10.54	2.2725	66.6667	0.7622	22.5606	37.8	40.74	4.2	47.2222	0.8396	12.5471	213.48	100.52	17.79	3.9112	0.5268	27.2727	1590.3	372.2	42.9811	1.9007	0.3376	10.0601
z7	jaimep	V1702JAP	-30.4108	-64.5373	1	preserved	0.267	27.79	4	20	1	4	3	9.09	10.54	1.782	50	0.7815	22.5606	36.45	42.09	3.3136	43.6364	0.8387	12.5471	213.48	100.52	17.79	3.9112	0.5268	27.2727	1590.3	372.2	42.9811	1.9007	0.3376	10.0601
z7	jaimep	V1802JAP	-30.4094	-64.5363	1	preserved	0.189	190.92	1	0	10	1	4	8.19	11.44	1.17	76.1905	0.9232	39.4811	40.32	38.22	5.76	57.1429	0.8767	9.7588	209.79	104.21	17.4825	3.9112	0.5448	30.303	1581.93	380.57	41.6297	1.9521	0.3448	10.3841
z8	chacras	V0102SNC	-30.2852	-64.3791	0	preserved	0.031	359.85	2	60	10	5	2	6.57	13.06	1.6425	66.6667	0.8806	22.5606	29.07	49.47	4.1529	38.0952	0.8647	9.7588	174.24	139.76	13.4031	4.2372	0.8191	21.7949	966.15	996.35	7.9193	6.2673	0.7892	3.5226
z8	chacras	V0202SNC	-30.2666	-64.3961	0	preserved	0.031	395.26	1	100	0	5	2	13.77	5.86	13.77	0	0.3968	5.6402	60.75	17.79	20.25	66.6667	0.2912	4.1824	240.39	73.61	34.3414	2.2815	0.3934	38.0952	1264.05	698.45	16.0006	4.0583	0.6069	5.2905
z8	chacras	V0302SNC	-30.2651	-64.3948	1	preserved	0.063	186.64	3	60	20	7	4	2.16	17.47	0.36	53.3333	0.9966	22.5606	18.09	60.45	1.3915	25.641	0.9715	11.1529	162.63	151.37	10.1644	5.215	0.8261	20	1401.21	561.29	22.6002	3.185	0.5288	7.192
z8	chacras	V0402SNC	-30.2638	-64.3935	1	preserved	0.063	186.64	2	30	50	10	3	2.16	17.47	0.36	53.3333	0.9966	33.8409	18.09	60.45	1.3915	25.641	0.9715	18.1235	162.63	151.37	10.1644	5.215	0.8261	20	1401.21	561.29	22.6002	3.185	0.5288	7.192
z8	chacras	V0502SNC	-30.2845	-64.3827	0	preserved	0.031	359.85	0	0	0	0	2	10.26	9.37	3.42	66.6667	0.8385	16.9205	39.78	38.76	6.63	53.3333	0.8425	8.3647	207.72	106.28	20.772	3.2593	0.5487	24.4444	1078.02	884.48	11.2294	4.9317	0.722	4.2763
z8	chacras	V0602SNC	-30.2635	-64.3963	0	preserved	0.063	230.77	3	60	20	2	6	1.62	18.01	0.405	66.6667	0.9964	22.5606	24.03	54.51	3.0037	39.2857	0.9	11.1529	194.85	119.15	12.1781	5.215	0.708	21.6667	1459.98	502.52	27.5468	2.7227	0.4853	8.5631
z8	chacras	V0702SNC	-30.265	-64.3921	0	preserved	0.063	189.45	2	60	20	2	2	2.52	17.11	0.504	80	0.9915	28.2008	20.16	58.38	1.5508	25.641	0.9681	18.1235	139.32	174.68	7.3326	6.1928	0.9119	16.9591	1352.97	609.53	18.5338	3.7501	0.5645	5.7078
z8	churquis	V0102CHU	-30.2588	-64.4153	1	preserved	0.047	104.23	4	10	1	3	4	4.5	15.13	0.4091	58.1818	0.9878	62.0417	48.69	29.85	5.41	80.5556	0.7535	12.5471	247.86	66.14	20.655	3.9112	0.3544	39.3939	1502.82	459.68	22.1003	3.4933	0.417	7.9456
z8	churquis	V0202CHU	-30.2748	-64.4358	1	preserved	0.016	461.04	1	20	0	5	4	9.99	9.64	3.33	100	0.8428	16.9205	54.54	24	27.27	100	0.4238	2.7882	211.77	102.23	12.4571	5.5409	0.71	26.4706	1383.84	578.66	14.2664	4.983	0.7405	5.1546
z8	churquis	V0302CHU	-30.2467	-64.4354	1	preserved	0.063	84.26	4	0	30	1	3	6.03	13.6	0.8614	71.4286	0.9446	39.4811	48.15	30.39	9.63	50	0.7482	6.9706	244.17	69.83	61.0425	1.3037	0.368	66.6667	1512.99	449.51	21.6141	3.596	0.438	7.7433
z8	churquis	V0402CHU	-30.2583	-64.4161	0	preserved	0.047	62.71	3	10	10	3	1	5.76	13.87	0.64	69.4444	0.9348	50.7614	48.87	29.67	4.887	64.4444	0.7703	13.9412	250.56	63.44	22.7782	3.5853	0.3393	45.4545	1499.94	462.56	20.5471	3.7501	0.4234	7.4201
z8	churquis	V0502CHU	-30.2556	-64.4215	1	preserved	0.016	565.18	2	150	7	3	4	14.22	5.41	14.22	0	0.3567	5.6402	62.1	16.44	62.1	0	0.2505	1.3941	242.01	71.99	16.134	4.889	0.4034	31.4286	1516.77	445.73	23.3349	3.3391	0.4052	8.7019
z8	banado	V0202BAN	-30.2865	-64.4485	0	preserved	0.157	13.56	1	0	10	3	2	4.41	15.22	2.205	100	0.943	11.2803	28.08	50.46	2.16	28.2051	0.9018	18.1235	189	125	7.56	8.1484	0.8459	20	1338.93	623.57	14.3971	4.7775	0.7996	4.979
z8	banado	V0402BAN	-30.2891	-64.4479	1	preserved	0.189	68.73	2	15	7	10	8	3.78	15.85	0.378	66.6667	0.9859	56.4016	36	42.54	3.6	51.1111	0.8478	13.9412	188.73	125.27	7.5492	8.1484	0.8152	18.6667	1353.78	608.72	14.715	4.7262	0.7855	4.9212
z8	banado	V0602BAN	-30.2896	-64.4475	0	preserved	0.189	68.73	3	50	20	5	7	4.68	14.95	0.4255	52.7273	0.9719	62.0417	37.71	40.83	3.1425	42.4242	0.8443	16.7294	187.83	126.17	7.2242	8.4743	0.8154	17.5385	1357.56	604.94	14.7561	4.7262	0.7841	4.8495
z8	banado	V0802BAN	-30.2915	-64.4461	0	preserved	0.094	51.48	1	10	0	5	3	9.45	10.18	1.89	80	0.8723	28.2008	38.34	40.2	3.195	45.4545	0.8678	16.7294	181.62	132.38	7.2648	8.1484	0.8371	16.3333	1367.46	595.04	14.7039	4.7775	0.7879	4.792
z8	banado	V0902BAN	-30.2859	-64.4478	1	preserved	0.157	94.06	2	0	0	0	2	1.89	17.74	0.378	30	0.9939	28.2008	24.21	54.33	1.8623	32.0513	0.9485	18.1235	187.11	126.89	7.4844	8.1484	0.8622	18.6667	1337.67	624.83	14.6997	4.6748	0.8085	5.1526
z8	banado	V1102BAN	-30.3013	-64.4461	0	preserved	0.016	1036.42	0	0	0	0	3	3.51	16.12	0.585	53.3333	0.9912	33.8409	20.25	58.29	1.125	26.7974	0.9665	25.0941	173.25	140.75	4.4423	12.7115	0.7992	14.17	1360.89	601.61	13.0855	5.3426	0.7513	5.0037
z8	banado	V1202BAN	-30.2865	-64.4486	1	preserved	0.157	0	4	30	50	2	7	4.41	15.22	2.205	100	0.943	11.2803	28.08	50.46	2.16	28.2051	0.9018	18.1235	189	125	7.56	8.1484	0.8459	20	1338.93	623.57	14.3971	4.7775	0.7996	4.979
z8	banado	V1302BAN	-30.2865	-64.4486	1	preserved	0.157	0	0	0	0	3	2	4.41	15.22	2.205	100	0.943	11.2803	28.08	50.46	2.16	28.2051	0.9018	18.1235	173.25	140.75	4.4423	12.7115	0.7992	14.17	1360.89	601.61	13.0855	5.3426	0.7513	5.0037

## Sheet: Bird-associated spp frequency
zone	locality	house	y-latitude	x-longitude	invasion_b	n_visits	landscape_distur	density	n_refuges	n_goats	n_chickens	n_dogs	n_humans	a_forest500m	area_mnb_500m	connect_500m	subdiv_500m	PD_500m	a_forest1000m	area_mnb_1000m	connect_1000m	subdiv_1000m	PD_1000m	a_forest2000m	a_antrop2000m	area_mnb_2000m	PD_2000m	subdiv_2000m	connect_2000m	a_forest5000m	a_antrop5000m	area_mnb_5000m	PD_5000m	subdiv_5000m	connect_5000m
z2	abras	V0101ABR	-30.6466	-65.3301	0	3	disturbed	0.047	2	0	40	3	4	2.97	0.4243	66.67	0.99	39.48	11.52	0.4608	14.3333	0.9932	34.8529	93.24	220.76	1.3132	23.1414	0.9681	7.163	772.92	1189.58	2.6201	15.1546	0.9624	2.1561
z2	abras	V0201ABR	-30.6483	-65.3288	0	5	disturbed	0.031	4	0	35	2	3	1.17	0.1671	33.33	1	39.48	15.3	0.6375	21.7391	0.9932	33.4588	100.89	213.11	1.3452	24.4451	0.947	7.0991	775.8	1186.7	2.5107	15.8737	0.9647	2.1036
z2	abras	V0401ABR	-30.6443	-65.3263	2	5	disturbed	0.031	9	19	22	3	5	1.44	0.24	46.67	1	33.84	12.15	0.5523	15.5844	0.9906	30.6706	98.73	215.27	1.3164	24.4451	0.9783	7.3514	811.53	1150.97	2.8178	14.795	0.9603	2.2261
z2	abras	V0501ABR	-30.6362	-65.3177	1	2	disturbed	0.016	1	0	40	2	2	2.52	0.42	53.33	0.99	33.84	13.41	0.7888	19.8529	0.9839	23.7	90.72	223.28	2.4519	12.0596	0.9798	11.5616	945.63	1016.87	4.1475	11.7127	0.9157	2.3379
z2	abras	V0701ABR	-30.6424	-65.3149	1	2	disturbed	0.079	2	0	0	2	1	4.14	0.5914	66.67	0.98	39.48	26.46	1.5565	26.4706	0.9419	23.7	128.16	185.84	2.7861	14.993	0.9256	12.2705	884.34	1078.16	3.468	13.0997	0.935	2.2943
z2	abras	V1301ABR	-30.6556	-65.3049	1	5	disturbed	0.063	2	0	4	3	4	0.63	0.105	53.33	1	33.84	6.57	0.4106	17.5	0.9973	22.3059	49.86	264.14	0.8174	19.882	0.996	6.5574	603.63	1358.87	2.3217	13.3566	0.9502	1.8087
z2	abras	V1601ABR	-30.6576	-65.2976	2	5	disturbed	0.016	2	0	7	5	5	5.58	2.79	100	0.91	11.28	22.23	1.482	23.8095	0.961	20.9118	69.66	244.34	1.2221	18.5783	0.9889	7.3308	675.27	1287.23	3.1852	10.8907	0.9185	1.9583
z2	abras	V1701ABR	-30.6632	-65.2818	1	3	disturbed	0.031	3	0	20	3	4	1.53	0.51	100	0.99	16.92	6.39	0.9129	38.0952	0.9981	9.7588	84.42	229.58	3.6704	7.4965	0.9686	12.253	585.81	1376.69	2.6152	11.5072	0.9528	1.5895
z1	cachiyuyo	V0301CAC	-30.5445	-65.2369	3	5	preserved	0.031	4	100	10	6	3	2.88	0.342	37.78	0.99	56.4	26.01	1.5988	30.8824	0.9237	23.7	215.73	98.27	11.985	5.8668	0.7234	30.719	1659.69	302.81	66.3876	1.2843	0.2817	17.6667
z1	cachiyuyo	V0201CAC	-30.544	-65.2364	1	5	preserved	0.031	2	100	0	2	3	3.42	0.32	41.67	1	50.76	27.18	1.3689	29.8246	0.9384	26.4882	215.19	98.81	13.4494	5.215	0.5375	35	1664.91	297.59	61.6633	1.387	0.2772	15.9544
z1	cachiyuyo	V0401CAC	-30.5444	-65.248	2	4	preserved	0.063	2	120	30	0	3	12.15	4.05	100	0.63	16.92	54.63	27.315	100	0.6769	2.7882	237.6	76.4	29.7	2.6075	0.6919	50	1522.17	440.33	31.7119	2.4658	0.4488	9.2199
z1	cachiyuyo	V0501CAC	-30.5435	-65.2487	2	5	preserved	0.063	3	200	70	6	5	9.63	3.21	100	0.88	16.92	52.92	17.64	100	0.7285	4.1824	234.45	79.55	19.5375	3.9112	0.7149	31.8182	1528.2	434.3	33.96	2.3117	0.4033	9.4949
z1	cachiyuyo	V0601CAC	-30.5442	-65.2501	2	4	preserved	0.079	0	0	0	1	3	10.08	3.36	100	0.78	16.92	53.1	17.7	100	0.7019	4.1824	237.33	76.67	29.6662	2.6075	0.6919	50	1516.05	446.45	30.9398	2.5172	0.4138	8.7585
z1	cachiyuyo	V0801CAC	-30.5437	-65.254	3	4	preserved	0.079	1	5	0	1	1	9.63	2.4075	66.67	0.82	22.56	47.88	11.97	83.3333	0.7731	5.5765	216.45	97.55	21.645	3.2593	0.7454	28.8889	1460.97	501.53	29.8157	2.5172	0.456	8.8435
z1	cachiyuyo	V0901CAC	-30.5441	-65.2568	2	3	preserved	0.063	1	20	0	2	3	7.02	1.17	60	0.91	33.84	43.11	10.7775	66.6667	0.8028	5.5765	197.19	116.81	13.146	4.889	0.8095	20	1398.87	563.63	23.3145	3.0823	0.7522	7.6836
z1	cachiyuyo	V1001CAC	-30.544	-65.2571	1	3	preserved	0.063	3	15	20	2	1	6.75	1.35	70	0.93	28.2	42.66	10.665	66.6667	0.8014	5.5765	195.66	118.34	13.9757	4.5631	0.8178	20.8791	1392.84	569.66	22.8334	3.1337	0.7538	7.4317
z1	cachiyuyo	V1201CAC	-30.5431	-65.2618	0	4	preserved	0.031	1	0	10	2	2	8.01	2.0025	83.33	0.87	22.56	30.06	3.34	36.1111	0.9345	12.5471	188.19	125.81	9.9047	6.1928	0.9024	20.4678	1310.94	651.56	18.9991	3.5446	0.7868	5.6266
z1	cachiyuyo	V1301CAC	-30.5368	-65.2643	3	4	preserved	0.031	4	7	20	2	2	3.69	0.4612	42.86	0.99	45.12	22.23	1.71	37.1795	0.98	18.1235	183.6	130.4	7.9826	7.4965	0.7132	17.3913	1281.96	680.54	16.2273	4.0583	0.7828	5.0957
z1	cachiyuyo	V1401CAC	-30.5366	-65.2645	1	3	preserved	0.031	4	50	20	2	4	3.69	0.5271	38.1	0.98	39.48	20.88	1.6062	37.1795	0.9842	18.1235	181.98	132.02	9.099	6.5187	0.7089	20	1286.82	675.68	16.7119	3.9556	0.7782	5.1948
z1	cachiyuyo	V1601CAC	-30.5438	-65.2991	4	4	preserved	0.016	1	0	100	2	6	8.46	8.46	0	0.77	5.64	24.84	1.4612	27.9412	0.9211	23.7	96.84	217.16	2.9345	10.7558	0.9642	13.6364	1042.83	919.67	9.838	5.4454	0.8812	4.133
z3	tropiezo	V0101TRO	-30.6927	-64.8036	0	5	intermediate	0.126	2	1	15	3	3	5.04	1.68	33.33	0.95	16.92	34.65	5.775	46.6667	0.924	8.3647	217.89	96.11	36.315	1.9556	0.8315	46.6667	1510.47	452.03	45.7718	1.6953	0.7005	10.7955
z3	tropiezo	V0201TRO	-30.6911	-64.8023	0	3	intermediate	0.11	1	0	0	19	1	6.21	1.242	60	0.94	28.2	38.25	7.65	50	0.8932	6.9706	219.51	94.49	31.3586	2.2815	0.814	47.619	1558.71	403.79	51.957	1.5411	0.6619	12.1839
z3	tropiezo	V0401TRO	-30.6834	-64.8151	0	4	intermediate	0.016	0	0	0	3	2	13.05	6.525	100	0.73	11.28	61.47	30.735	100	0.6302	2.7882	261.9	52.1	43.65	1.9556	0.6367	60	1719.36	243.14	114.624	0.7706	0.6294	20.9524
z3	tropiezo	V0501TRO	-30.6887	-64.8088	0	4	intermediate	0.063	8	0	20	6	1	8.82	2.94	100	0.9	16.92	44.73	14.91	100	0.8229	4.1824	226.17	87.83	25.13	2.9334	0.8168	36.1111	1617.66	344.84	62.2177	1.3357	0.6553	12.3077
z3	tropiezo	V0601TRO	-30.6775	-64.8225	1	5	intermediate	0.016	5	100	0	12	3	6.03	1.5075	50	0.9	22.56	40.86	3.7145	29.0909	0.8267	15.3353	262.62	51.38	37.5171	2.2815	0.6341	52.381	1741.05	221.45	96.725	0.9247	0.2044	16.3399
z3	tropiezo	V0701TRO	-30.6634	-64.8402	1	5	intermediate	0.031	1	0	20	5	6	11.07	2.7675	83.33	0.82	22.56	55.98	13.995	83.3333	0.5187	5.5765	261.45	52.55	21.7875	3.9112	0.2858	40.9091	1469.34	493.16	23.699	3.185	0.4571	5.2882
z3	tropiezo	V0801TRO	-30.6446	-64.8633	0	3	intermediate	0.063	1	0	10	0	4	0.54	0.27	0	1	11.28	1.35	0.15	16.6667	0.9999	12.5471	16.83	297.17	0.4429	12.3855	0.9997	6.5434	679.23	1283.27	5.4777	6.37	0.9531	2.3735
z3	tropiezo	V0901TRO	-30.6416	-64.8667	0	3	intermediate	0.063	1	0	0	1	2	0.18	0.09	0	1	11.28	1.35	0.1687	17.8571	0.9999	11.1529	13.77	300.23	0.4442	10.104	0.9994	6.8817	633.42	1329.08	5.2349	6.2159	0.9621	2.2039
z3	tropiezo	V1001TRO	-30.6412	-64.8671	0	4	intermediate	0.079	2	0	9	3	4	0.18	0.09	0	1	11.28	1.26	0.18	14.2857	0.9999	9.7588	18.63	295.37	0.621	9.778	0.9981	6.8966	638.73	1323.77	5.3228	6.1646	0.961	2.1429
z3	tropiezo	V1101TRO	-30.6403	-64.8682	0	4	intermediate	0.11	2	0	10	2	6	0.45	0.225	100	1	11.28	0.81	0.162	20	1	6.9706	25.47	288.53	0.9433	8.8002	0.9955	7.9772	624.96	1337.54	5.04	6.37	0.9619	2.0194
z3	tropiezo	V1201TRO	-30.637	-64.872	0	1	intermediate	0.094	0	0	0	1	1	0.09	0.09	0	1	5.64	2.7	0.45	13.3333	0.9993	8.3647	45.09	268.91	1.6104	9.1262	0.9834	8.9947	593.91	1368.59	4.6765	6.5242	0.9543	2.0372
z3	tropiezo	V1301TRO	-30.6353	-64.8743	0	2	intermediate	0.11	0	0	0	3	4	0.09	0.09	0	1	5.64	3.51	0.5014	23.8095	0.9991	9.7588	41.94	272.06	1.6131	8.4743	0.9854	10.1538	552.87	1409.63	3.7868	7.5002	0.9519	1.9556
z3	tropiezo	V1401TRO	-30.6347	-64.8751	0	4	intermediate	0.11	0	0	0	2	2	0.27	0.27	0	1	5.64	3.69	0.3355	34.5455	0.9992	15.3353	40.95	273.05	1.5167	8.8002	0.9862	9.9715	549	1413.5	3.4747	8.1167	0.9501	1.8302
z2	iglesiav	V0201IGV	-30.6657	-65.2647	0	1	disturbed	0.11	1	0	0	3	1	0.72	0.144	30	1	28.2	7.56	0.42	14.3791	0.9988	25.0941	59.22	254.78	1.1612	16.6227	0.992	7.6863	484.38	1478.12	2.0612	12.0723	0.9844	1.6003
z2	iglesiav	V0501IGV	-30.6657	-65.2638	0	2	disturbed	0.11	0	0	0	1	1	0.81	0.27	33.33	1	16.92	7.56	0.4725	18.3333	0.9988	22.3059	52.38	261.62	0.97	17.6005	0.9951	7.058	486.09	1476.41	2.0597	12.1236	0.986	1.5939
z2	iglesiav	V0601IGV	-30.6602	-65.2612	0	2	disturbed	0.315	0	0	0	0	3	1.26	0.63	100	1	11.28	7.29	0.486	15.2381	0.9987	20.9118	54.54	259.46	1.0488	16.9486	0.9884	6.3348	520.56	1441.94	1.8861	14.1785	0.9805	1.4203
z2	iglesiav	V0701IGV	-30.66	-65.2622	0	1	disturbed	0.299	1	0	4	6	5	1.26	0.63	100	1	11.28	7.29	0.486	15.2381	0.9987	20.9118	54.54	259.46	1.0488	16.9486	0.9884	6.3348	520.56	1441.94	1.8861	14.1785	0.9805	1.4203
z2	iglesiav	V0801IGV	-30.6583	-65.2619	0	4	disturbed	0.315	0	0	0	2	3	1.53	0.306	30	1	28.2	5.58	0.3488	13.3333	0.9994	22.3059	56.16	257.84	1.1232	16.2967	0.9869	5.8776	545.94	1416.56	2.116	13.2538	0.9776	1.5383
z2	iglesiav	V0901IGV	-30.6584	-65.2603	1	4	disturbed	0.362	1	0	10	1	3	0.63	0.21	33.33	1	16.92	3.51	0.2507	14.2857	0.9997	19.5176	41.4	272.6	0.7962	16.9486	0.9958	5.9578	550.62	1411.88	2.07	13.6648	0.982	1.5123
z2	iglesiav	V1001IGV	-30.6575	-65.2627	1	2	disturbed	0.236	2	3	13	3	3	1.17	0.234	50	1	28.2	7.29	0.4288	16.1765	0.9986	23.7	58.5	255.5	1.2188	15.6449	0.984	5.8511	565.02	1397.48	2.1985	13.2024	0.9746	1.5443
z2	iglesiav	V1101IGV	-30.657	-65.2636	2	4	disturbed	0.283	2	0	10	3	2	1.26	0.21	33.33	1	33.84	9.81	0.545	16.3399	0.9955	25.0941	65.07	248.93	1.5871	13.3633	0.9768	5.8537	577.71	1384.79	2.222	13.3566	0.9706	1.5206
z2	iglesiav	V1201IGV	-30.6571	-65.2636	1	4	disturbed	0.267	1	0	7	1	5	1.26	0.21	33.33	1	33.84	9.81	0.545	16.3399	0.9955	25.0941	65.07	248.93	1.5871	13.3633	0.9768	5.8537	577.71	1384.79	2.222	13.566	0.9706	1.5206
z2	iglesiav	V1401IGV	-30.6536	-65.2657	2	3	disturbed	0.142	2	0	14	5	3	1.53	0.3825	50	1	22.56	10.62	0.8169	19.2308	0.9928	18.1235	96.75	217.25	2.5461	12.3855	0.9335	7.6814	654.39	1308.11	2.7041	12.4319	0.9565	1.6975
z2	iglesiav	V1601IGV	-30.6544	-65.2671	2	3	disturbed	0.126	2	0	10	2	4	3.06	0.765	50	0.98	22.56	17.73	1.4775	22.7273	0.9612	16.7294	114.39	199.61	3.3644	11.0818	0.8938	8.7344	634.41	1328.09	2.6324	12.3805	0.9543	1.6528
z2	iglesiav	V1801IGV	-30.6524	-65.2683	0	4	disturbed	0.11	3	0	3	2	5	0.27	0.135	100	1	11.28	20.25	1.4464	19.7802	0.9814	19.5176	129.6	184.4	3.9273	10.7558	0.8638	8.5227	656.82	1305.68	2.8311	11.9182	0.9502	1.7092
z2	iglesiav	V1901IGV	-30.652	-65.269	1	3	disturbed	0.11	5	11	20	11	5	0.72	0.144	30	1	28.2	25.47	4.245	26.6667	0.8893	8.3647	141.03	172.97	4.1479	11.0818	0.8326	8.3779	657.99	1304.51	2.7763	12.175	0.9487	1.6556
z2	iglesiav	V2101IGV	-30.6716	-65.2594	0	3	disturbed	0.063	2	0	20	4	6	1.35	0.3375	66.6667	0.9979	22.5606	3.87	0.3225	21.2121	0.9993	16.7294	98.37	215.63	1.7885	17.9264	0.966	8.08	846.81	1115.69	2.91	14.9491	0.8816	1.9457
z2	iglesiav	V2201IGV	-30.6666	-65.2615	1	4	disturbed	0.094	1	0	10	4	4	1.44	0.18	39.29	1	45.12	7.47	0.3932	19.883	0.9989	26.4882	35.1	278.9	0.5949	19.2301	0.9992	6.0783	488.25	1474.25	1.9848	12.6374	0.9896	1.5895
z2	iglesiav	V2401IGV	-30.6802	-65.2583	1	3	disturbed	0.079	2	0	7	3	3	1.89	0.315	33.33	1	33.84	21.6	1.9636	30.9091	0.9668	15.3353	77.85	236.15	2.0487	12.3855	0.9728	8.3926	448.2	1514.3	1.6913	13.6134	0.9946	1.5638
z2	iglesiav	V2501IGV	-30.6682	-65.2768	1	2	disturbed	0.016	4	7	20	0	2	0.45	0.1125	33.33	1	22.56	7.02	0.702	22.22	0.9962	13.9412	56.61	257.39	1.5725	11.7336	0.9897	8.0952	492.66	1469.84	2.2394	11.3017	0.9754	1.6272
z2	iglesiav	V2601IGV	-30.6586	-65.2605	0	1	disturbed	0.346	0	0	0	0	2	0.63	0.21	33.33	1	16.92	3.51	0.2507	14.2857	0.9997	19.5176	41.4	272.6	0.7962	16.9486	0.9958	5.9578	550.62	1411.88	2.07	13.6648	0.982	1.5123
z2	iglesiav	V3001IGV	-30.6567	-65.2641	0	3	disturbed	0.252	0	0	0	1	4	1.26	0.21	33.33	1	33.84	12.96	0.81	17.5	0.987	22.3059	72.27	241.73	1.7627	13.3633	0.9706	6.2195	584.37	1378.13	2.239	13.4079	0.968	1.509
z2	iglesiav	V3101IGV	-30.6804	-65.2585	0	1	disturbed	0.079	2	0	0	3	2	3.06	0.612	40	0.99	28.2	23.31	2.59	44.4444	0.9585	12.5471	77.58	236.42	1.9395	13.0374	0.9738	8.0769	452.16	1510.34	1.6809	13.8189	0.9945	1.5536
z2	iglesiav	V3201IGV	-30.6853	-65.2482	2	3	disturbed	0.031	2	0	10	3	2	6.48	3.24	100	0.92	11.28	34.2	4.275	42.8571	0.8407	11.1529	114.3	199.7	3.0079	12.3855	0.9208	10.5263	486.81	1475.69	1.8652	13.4079	0.9943	1.7153
z2	iglesiav	V3301IGV	-30.6863	-65.2469	1	3	disturbed	0.031	1	0	10	3	4	3.87	1.29	0	0.96	16.92	29.43	4.2043	52.381	0.9093	9.7588	115.38	198.62	3.3935	11.0818	0.9293	13.7255	498.6	1463.9	1.9944	12.8428	0.994	1.7863
z2	iglesiav	V3401IGV	-30.6933	-65.2539	0	1	disturbed	0.047	2	0	10	3	2	1.35	0.3375	16.67	1	22.56	12.87	0.858	19.0476	0.9946	20.9118	70.83	243.17	1.3888	16.6227	0.9929	8.549	612.63	1349.87	2.735	11.5072	0.9838	1.9659
z2	iglesiav	V3501IGV	-30.6894	-65.254	0	2	disturbed	0.047	0	0	0	2	6	3.42	0.684	60	0.98	28.2	17.46	0.97	20.915	0.9932	25.0941	92.34	221.66	2.1986	13.6893	0.9684	9.8722	546.12	1416.38	2.1933	12.7915	0.9875	1.7003
z2	iglesiav	V3601IGV	-30.6577	-65.2621	1	2	disturbed	0.267	0	0	0	4	2	1.08	0.27	66.66	0.99	22.56	5.31	0.295	15.6863	0.9995	25.0941	55.08	258.92	1.1719	15.3189	0.9872	5.8279	563.13	1399.37	2.1012	13.7675	0.9762	1.4897
z5	chanaritos	V0301CHA	-30.5219	-64.9913	2	4	disturbed	0.204	1	0	15	2	6	3.96	0.2186	42.86	1	39.48	18.81	4.6125	66.6667	0.9673	5.5765	87.75	226.25	7.9773	3.5853	0.9268	16.3636	463.95	1498.55	3.5148	6.781	0.9859	2.7065
z5	chanaritos	V0401CHA	-30.5219	-64.9913	0	4	disturbed	0.204	1	0	5	2	2	5.22	0.2186	42.86	1	39.48	21.6	4.6125	66.6667	0.9673	5.5765	87.75	226.25	7.9773	3.5853	0.9268	16.3636	463.95	1498.55	3.5148	6.781	0.9859	2.7065
z5	chanaritos	V0501CHA	-30.5232	-64.9932	1	3	disturbed	0.173	1	0	10	1	2	1.53	1.08	66.67	0.98	16.92	18.45	8.1	66.6667	0.8977	5.5765	103.95	210.05	10.395	3.2593	0.892	15.5556	531.45	1431.05	4.1846	6.5242	0.9802	2.9621
z5	chanaritos	V0601CHA	-30.5233	-64.9934	0	4	disturbed	0.173	1	0	0	4	9	3.24	0.702	50	0.98	28.2	18.45	8.46	66.6667	0.8895	5.5765	105.66	208.34	13.2075	2.6075	0.8864	21.4286	538.83	1423.67	4.3106	6.4214	0.9678	3.0452
z5	chanaritos	V0701CHA	-30.5232	-64.9933	0	2	disturbed	0.173	0	0	0	3	2	3.24	1.08	66.66	0.98	16.92	32.4	8.1	66.66	0.8977	5.5765	103.95	210.05	10.395	3.2593	0.892	15.5556	531.45	1431.05	4.1846	6.5242	0.9802	2.9621
z5	chanaritos	V0801CHA	-30.5281	-64.9847	0	4	disturbed	0.047	0	0	0	1	2	3.51	2.52	100	0.92	11.28	33.84	2.055	26.6667	0.9808	8.3647	55.89	258.11	2.43	7.4965	0.9911	11.0672	490.23	1472.27	4.7138	5.3426	0.9857	3.3234
z5	chanaritos	V0901CHA	-30.5283	-64.9845	1	4	disturbed	0.047	2	0	0	2	4	3.24	2.52	100	0.92	11.28	32.4	2.055	26.6667	0.9808	8.3647	55.89	258.11	2.43	7.4965	0.9911	11.0672	490.23	1472.27	4.7138	5.3426	0.9857	3.3234
z4	chanaritos	V1001CHA	-30.5571	-64.9563	1	4	disturbed	0.55	1	0	25	3	3	5.04	3.24	0	0.97	5.64	12.33	0.9514	38.0952	0.9937	9.7588	30.96	283.04	0.86	11.7336	0.9962	8.254	331.74	1630.76	2.4215	7.0379	0.9861	2.0932
z4	chanaritos	V1101CHA	-30.5546	-64.9593	0	3	disturbed	0.047	2	0	10	1	4	1.62	0.18	41.67	1	50.76	12.33	0.66	18.1818	0.9967	16.7294	41.4	272.6	1.1829	11.4077	0.9951	8.7395	385.38	1577.12	2.7332	7.2434	0.9803	2.2492
z4	chanaritos	V1201CHA	-30.5622	-64.9514	1	2	disturbed	0.299	0	0	0	1	2	3.24	0.6	33.33	0.99	16.92	6.66	0.78	33.3333	0.9991	4.1824	19.62	294.38	0.7848	8.1484	0.9987	7.6667	205.29	1757.21	1.1157	9.4523	0.9985	1.6928
z4	chanaritos	V1301CHA	-30.5639	-64.9495	0	3	disturbed	0.189	1	0	15	2	3	1.62	0.6	33.33	0.99	16.92	7.92	1.1025	16.6667	0.9967	5.5765	12.42	301.58	0.414	9.778	0.9997	5.977	170.46	1792.04	0.8439	10.377	0.9993	1.5714
z4	chanaritos	V1401CHA	-30.5676	-64.9455	1	2	disturbed	0.079	0	0	0	2	1	1.8	0.09	100	1	11.28	2.34	0.4091	18.1818	0.9991	15.3353	12.15	301.85	0.486	8.1484	0.9997	6	138.6	1823.9	0.63	11.3017	0.9997	1.3906
z5	chanaritos	V1501CHA	-30.5229	-64.9928	0	3	disturbed	0.173	1	0	30	3	2	1.8	0.576	50	0.99	28.2	4.41	4.95	46.6667	0.9174	8.3647	101.88	212.12	9.2618	3.5853	0.8974	16.3636	518.22	1444.28	4.0486	6.5755	0.9814	2.9281
z4	chanaritos	V1601CHA	-30.5609	-64.9527	0	3	disturbed	0.849	0	0	0	0	6	0.18	0.6	33.33	0.99	16.92	4.5	0.21	0	1	4.1824	22.86	291.14	0.7144	10.4299	0.998	8.0645	229.59	1732.91	1.3748	8.579	0.9978	1.8325
z5	hormigueros	V0101HOR	-30.5115	-64.9999	2	4	disturbed	0.094	4	30	20	3	3	2.88	0.234	70	1	28.2	29.7	0.5347	30.8824	0.9954	23.7	53.46	260.54	1.188	14.6671	0.9868	9.899	517.95	1444.55	3.6475	7.2947	0.9784	2.6471
z5	hormigueros	V0201HOR	-30.4991	-65.0118	0	3	disturbed	0.094	3	60	10	4	6	1.8	0.36	100	1	16.92	0.63	0.585	22.2222	0.9974	13.9412	39.6	274.4	1.2375	10.4299	0.9961	11.4919	578.79	1383.71	3.6632	8.1167	0.9413	2.2817
z5	hormigueros	V0301HOR	-30.5074	-65.0039	1	4	disturbed	0.094	2	20	40	3	1	0.54	0.18	33.33	1	16.92	5.58	0.2325	17.7536	0.9995	33.4588	33.3	280.7	0.6055	17.9264	0.9989	8.3502	521.55	1440.95	3.3867	7.9112	0.9748	2.3512
z5	hormigueros	V0401HOR	-30.5085	-65.0032	0	3	disturbed	0.094	0	0	0	3	3	0.9	0.18	60	1	28.2	6.75	0.2935	18.9723	0.9993	32.0647	41.94	272.06	0.7913	17.2745	0.9975	8.7808	530.1	1432.4	3.5818	7.603	0.974	2.4729
z5	hormigueros	V0501HOR	-30.4967	-65.0139	0	2	disturbed	0.031	2	0	0	1	4	0	0	0	0	0	3.51	0.39	16.66	0.9991	12.5471	34.56	279.44	1.152	9.778	0.995	8.7356	607.77	1354.73	3.9466	7.9112	0.9309	2.3852
z5	hormigueros	V0601HOR	-30.4985	-65.0121	0	3	disturbed	0.031	3	20	20	2	2	0	0.27	100	1	11.28	4.95	0.495	26.6667	0.9988	13.9412	37.89	276.11	1.2223	10.104	0.996	11.1828	580.32	1382.18	3.72	8.0139	0.9403	2.316
z5	hormigueros	V0701HOR	-30.4907	-65.0192	1	3	disturbed	0.016	6	8	20	2	2	0.45	0.15	66.67	1	16.92	1.98	0.198	24.4444	0.9998	13.9412	53.19	260.81	2.6595	6.5187	0.9852	12.1053	690.12	1272.38	4.8945	7.2434	0.9111	2.6039
z5	hormigueros	V0801HOR	-30.4742	-65.0344	0	1	disturbed	0.016	4	50	0	3	1	8.28	2.76	100	0.81	16.92	32.76	2.9782	29.0909	0.8271	15.3353	178.65	135.35	8.5071	6.8446	0.8244	18.0952	999.9	962.6	9.433	5.4454	0.878	3.1267
z4	simbolar	V0101SIM	-30.6239	-64.8873	1	4	disturbed	0.173	0	0	0	3	5	0.9	0.225	100	1	22.56	4.14	0.345	21.2121	0.9995	16.7294	34.92	279.08	1.5183	7.4965	0.9942	10.6719	640.98	1321.52	3.9084	8.4249	0.9581	2.0874
z4	simbolar	V0201SIM	-30.624	-64.8871	0	4	disturbed	0.173	1	0	12	2	4	0.81	0.162	100	1	28.2	4.05	0.3375	21.2121	0.9994	16.7294	35.46	278.54	1.4775	7.8224	0.994	9.4203	639.09	1323.41	3.9208	8.3735	0.9572	2.1056
z4	simbolar	V0301SIM	-30.6266	-64.8845	0	2	disturbed	0.141	3	0	14	3	2	0.18	0.18	0	1	5.64	1.62	0.2314	52.381	0.9999	9.7588	29.79	284.21	1.2952	7.4965	0.9944	9.0909	613.53	1348.97	3.9329	8.0139	0.9511	2.0513
z4	simbolar	V0401SIM	-30.6277	-64.8826	0	4	disturbed	0.126	3	0	10	6	6	0.18	0.18	0	1	5.64	0.36	0.18	0	1	2.7882	29.43	284.57	1.3377	7.1706	0.9946	9.9567	612.36	1350.14	4.0824	7.7057	0.9435	2.0671
z4	simbolar	V0501SIM	-30.6338	-64.876	0	4	disturbed	0.11	2	0	10	3	4	0.9	0.45	100	1	11.28	3.24	0.27	28.7879	0.9995	16.7294	39.69	274.31	1.89	6.8446	0.9865	11.9048	557.28	1405.22	3.6906	7.7571	0.9455	1.9073
z3	barreal	V0101BAR	-30.6424	-64.9028	1	1	intermediate	0.031	0	0	0	4	12	9.36	3.12	66.67	0.86	16.92	28.89	3.21	55.5556	0.9225	12.5471	80.01	233.99	1.9515	13.3633	0.983	9.878	302.58	1659.92	1.182	13.1511	0.9965	1.3787
z4	palopar	V0101PAL	-30.6376	-64.9374	0	2	disturbed	0.204	1	0	0	3	4	1.71	0.855	100	0.99	11.28	4.23	0.3845	27.2727	0.9992	15.3353	12.24	301.76	0.2847	14.0152	0.9999	5.2049	433.98	1528.52	1.8311	12.175	0.9856	1.4017
z4	palopar	V0201PAL	-30.6302	-64.9527	0	1	disturbed	0.079	0	0	0	2	4	1.62	0.324	70	1	28.2	12.15	1.215	33.3333	0.9912	13.9412	84.96	229.04	2.5745	10.7558	0.9639	8.3333	731.16	1231.34	4.3264	8.6818	0.9073	1.7399
z4	palopar	V0301PAL	-30.6324	-64.9419	0	1	disturbed	0.676	0	0	0	0	7	1.53	0.306	70	1	28.2	1.98	0.198	22.2222	0.9998	13.9412	18.81	295.19	0.4702	13.0374	0.9993	5.1282	506.34	1456.16	2.3015	11.3017	0.9762	1.4487
z4	palopar	V0401PAL	-30.6325	-64.9417	0	2	disturbed	0.692	0	0	0	3	5	1.35	0.3375	100	1	22.56	2.07	0.1882	20	0.9998	15.3353	17.28	296.72	0.432	13.0374	0.9995	5.1282	502.65	1459.85	2.2744	11.3531	0.9775	1.4439
z4	palopar	V0501PAL	-30.6196	-64.9558	1	3	disturbed	0.189	3	5	15	0	3	1.08	0.1543	33.33	1	39.48	4.68	0.312	11.4286	0.9992	20.9118	47.25	266.75	0.8591	17.9264	0.9969	5.5892	701.19	1261.31	3.874	9.2982	0.94	1.725
z4	palopar	V0601PAL	-30.6252	-64.9515	0	2	disturbed	0.314	0	0	0	2	4	0.54	0.27	100	1	11.28	2.34	0.195	18.1818	0.9998	16.7294	44.73	269.27	0.9517	15.3189	0.9968	6.198	651.6	1310.9	3.4845	9.6064	0.9457	1.5813
z4	palopar	V0701PAL	-30.6252	-64.9515	0	2	disturbed	0.314	0	0	0	2	4	0.54	0.27	100	1	11.28	2.34	0.195	18.1818	0.9998	16.7294	44.73	269.27	0.9517	15.3189	0.9968	6.198	651.6	1310.9	3.4845	9.6064	0.9457	1.5813
z4	palopar	V0801PAL	-30.6326	-64.9416	0	2	disturbed	0.692	0	0	0	0	5	1.44	0.288	70	1	28.2	1.98	0.198	22.2222	0.9998	13.9412	17.55	296.45	0.45	12.7115	0.9994	5.2632	503.1	1459.4	2.3078	11.199	0.977	1.4628
z6	huascha	V0102HUA	-30.6024	-64.7444	0	3	intermediate	0.173	1	0	5	4	2	8.82	2.205	83.33	0.88	22.56	33.21	2.3721	34.0659	0.8942	19.5176	111.06	202.94	1.7353	20.8598	0.9254	9.2262	724.86	1237.64	2.6074	14.2812	0.9505	1.9557
z6	huascha	V0202HUA	-30.6034	-64.7428	0	1	intermediate	0.204	0	0	0	5	4	6.75	1.125	66.67	0.92	33.84	25.11	1.3216	28.0702	0.9647	26.4882	101.79	212.21	1.4752	22.4895	0.9507	9.1219	701.19	1261.31	2.5685	14.0244	0.9569	1.9743
z6	huascha	V0302HUA	-30.6036	-64.7431	0	2	intermediate	0.204	2	1	10	0	3	6.39	0.71	58.33	0.95	50.76	26.64	1.402	25.146	0.9517	26.4882	104.49	209.51	1.5366	22.1636	0.944	9.1747	704.07	1258.43	2.579	14.0244	0.955	1.9769
z6	huascha	V0402HUA	-30.6048	-64.7398	1	2	intermediate	0.157	0	0	0	0	3	3.78	0.54	66.67	0.99	39.48	15.39	0.6691	20.1581	0.9899	32.0647	83.07	230.93	1.0515	25.7488	0.9811	8.2765	643.23	1319.27	2.3305	14.1785	0.967	1.9552
z6	huascha	V0502HUA	-30.6055	-64.7405	0	1	intermediate	0.173	4	100	10	1	4	3.06	0.4371	71.43	0.99	39.48	14.4	0.6	21.3768	0.9934	33.4588	88.92	225.08	1.17	24.771	0.9738	8.1404	642.96	1319.54	2.3552	14.0244	0.9634	1.9743
z6	huascha	V0602HUA	-30.6042	-64.7434	0	2	intermediate	0.204	1	0	5	4	2	4.86	0.486	53.33	0.98	56.4	30.6	2.3538	39.7436	0.9138	18.1235	115.83	198.17	1.782	21.1858	0.9184	9.0385	704.43	1258.07	2.5339	14.2812	0.9482	1.9323
z6	huascha	V0702HUA	-30.6046	-64.7438	0	3	intermediate	0.204	1	0	10	3	3	4.86	0.486	53.33	0.98	56.4	30.6	2.3538	39.7436	0.9138	18.1235	115.83	198.17	1.782	21.1858	0.9184	9.0385	704.43	1258.07	2.5339	14.2812	0.9482	1.9323
z7	jaimep	V0102JAP	-30.4099	-64.5386	0	4	preserved	0.283	3	0	22	4	4	5.94	0.99	60	0.92	33.84	35.1	3.9	52.7778	0.9105	12.5471	212.49	101.51	14.166	4.889	0.7617	29.5238	1606.95	355.55	44.6375	1.8494	0.3252	10.4762
z7	jaimep	V0202JAP	-30.4099	-64.5388	1	1	preserved	0.283	2	0	0	2	2	5.49	0.915	53.33	0.95	33.84	34.92	3.88	52.7778	0.9144	12.5471	213.03	100.97	14.202	4.889	0.7619	30.4762	1607.85	354.65	47.2897	1.7466	0.322	11.2299
z7	jaimep	V0302JAP	-30.4102	-64.5394	0	4	preserved	0.283	1	0	14	2	3	5.49	0.915	53.33	0.94	33.84	35.01	3.501	51.1111	0.9111	13.9412	214.56	99.44	14.304	4.889	0.7572	30.4762	1610.28	352.22	48.7964	1.6953	0.3199	11.7424
z7	jaimep	V0402JAP	-30.4103	-64.5397	0	3	preserved	0.283	1	0	14	1	2	14.94	14.94	0	0.29	5.64	53.91	17.97	66.6667	0.5236	4.1824	223.29	90.71	22.329	3.2593	0.4851	28.8889	1478.88	483.62	42.2537	1.798	0.4268	11.0924
z7	jaimep	V0802JAP	-30.4124	-64.5415	0	1	preserved	0.283	1	0	0	0	1	9.45	2.3625	100	0.81	22.56	42.3	4.23	44.4444	0.7331	13.9412	233.91	80.09	29.2388	2.6075	0.4404	42.8571	1613.07	349.43	47.4432	1.7466	0.3185	9.9822
z7	jaimep	V1302JAP	-30.412	-64.5409	0	4	preserved	0.283	2	0	0	0	3	9.36	1.872	90	0.79	28.2	40.32	3.6655	38.1818	0.7707	15.3353	230.58	83.42	25.62	2.9334	0.4453	36.1111	1615.05	347.45	40.3762	2.0549	0.3175	9.6154
z7	jaimep	V1502JAP	-30.4109	-64.5374	0	4	preserved	0.267	0	0	0	1	6	9.09	2.2725	66.67	0.76	22.56	37.8	4.2	47.2222	0.8396	12.5471	213.48	100.52	17.79	3.9112	0.5268	27.2727	1590.3	372.2	42.9811	1.9007	0.3376	10.0601
z7	jaimep	V1602JAP	-30.4108	-64.5371	0	4	preserved	0.267	0	0	0	1	1	9.09	2.2725	66.67	0.76	22.56	37.8	4.2	47.2222	0.8396	12.5471	213.48	100.52	17.79	3.9112	0.5268	27.2727	1590.3	372.2	42.9811	1.9007	0.3376	10.0601
z7	jaimep	V1702JAP	-30.4108	-64.5373	1	4	preserved	0.267	4	20	1	4	3	9.09	1.782	50	0.78	22.56	36.45	3.3136	43.6364	0.8387	12.5471	213.48	100.52	17.79	3.9112	0.5268	27.2727	1590.3	372.2	42.9811	1.9007	0.3376	10.0601
z7	jaimep	V1802JAP	-30.4094	-64.5363	3	4	preserved	0.189	1	0	10	1	4	8.19	1.17	76.19	0.92	39.48	40.32	5.76	57.1429	0.8767	9.7588	209.79	104.21	17.4825	3.9112	0.5448	30.303	1581.93	380.57	41.6297	1.9521	0.3448	10.3841
z8	chacras	V0102SNC	-30.2852	-64.3791	0	3	preserved	0.031	2	60	10	5	2	6.57	1.6425	66.67	0.88	22.56	29.07	4.1529	38.0952	0.8647	9.7588	174.24	139.76	13.4031	4.2372	0.8191	21.7949	966.15	996.35	7.9193	6.2673	0.7892	3.5226
z8	chacras	V0202SNC	-30.2666	-64.3961	0	4	preserved	0.031	1	100	0	5	2	13.77	13.77	0	0.4	5.64	60.75	20.25	66.6667	0.2912	4.1824	240.39	73.61	34.3414	2.2815	0.3934	38.0952	1264.05	698.45	16.0006	4.0583	0.6069	5.2905
z8	chacras	V0302SNC	-30.2651	-64.3948	0	4	preserved	0.063	3	60	20	7	4	2.16	0.36	53.33	1	22.56	18.09	1.3915	25.641	0.9715	11.1529	162.63	151.37	10.1644	5.215	0.8261	20	1401.21	561.29	22.6002	3.185	0.5288	7.192
z8	chacras	V0402SNC	-30.2638	-64.3935	1	4	preserved	0.063	2	30	50	10	3	2.16	0.36	53.33	1	33.84	18.09	1.3915	25.641	0.9715	18.1235	162.63	151.37	10.1644	5.215	0.8261	20	1401.21	561.29	22.6002	3.185	0.5288	7.192
z8	chacras	V0502SNC	-30.2845	-64.3827	0	3	preserved	0.031	0	0	0	0	2	10.26	3.42	66.67	0.84	16.92	39.78	6.63	53.3333	0.8425	8.3647	207.72	106.28	20.772	3.2593	0.5487	24.4444	1078.02	884.48	11.2294	4.9317	0.722	4.2763
z8	chacras	V0602SNC	-30.2635	-64.3963	0	3	preserved	0.063	3	60	20	2	6	1.62	0.405	66.67	1	22.56	24.03	3.0037	39.2857	0.9	11.1529	194.85	119.15	12.1781	5.215	0.708	21.6667	1459.98	502.52	27.5468	2.7227	0.4853	8.5631
z8	chacras	V0702SNC	-30.265	-64.3921	0	4	preserved	0.063	2	60	20	2	2	2.52	0.504	80	0.99	28.2	20.16	1.5508	25.641	0.9681	18.1235	139.32	174.68	7.3326	6.1928	0.9119	16.9591	1352.97	609.53	18.5338	3.7501	0.5645	5.7078
z8	churquis	V0102CHU	-30.2588	-64.4153	1	4	preserved	0.047	4	10	1	3	4	4.5	0.4091	58.18	0.99	62.04	48.69	5.41	80.5556	0.7535	12.5471	247.86	66.14	20.655	3.9112	0.3544	39.3939	1502.82	459.68	22.1003	3.4933	0.417	7.9456
z8	churquis	V0202CHU	-30.2748	-64.4358	1	4	preserved	0.016	1	20	0	5	4	9.99	3.33	100	0.84	16.92	54.54	27.27	100	0.4238	2.7882	211.77	102.23	12.4571	5.5409	0.71	26.4706	1383.84	578.66	14.2664	4.983	0.7405	5.1546
z8	churquis	V0302CHU	-30.2467	-64.4354	0	3	preserved	0.063	4	0	30	1	3	6.03	0.8614	71.43	0.94	39.48	48.15	9.63	50	0.7482	6.9706	244.17	69.83	61.0425	1.3037	0.368	66.6667	1512.99	449.51	21.6141	3.596	0.438	7.7433
z8	churquis	V0402CHU	-30.2583	-64.4161	0	2	preserved	0.047	3	10	10	3	1	5.76	0.64	69.44	0.93	50.76	48.87	4.887	64.4444	0.7703	13.9412	250.56	63.44	22.7782	3.5853	0.3393	45.4545	1499.94	462.56	20.5471	3.7501	0.4234	7.4201
z8	churquis	V0502CHU	-30.2556	-64.4215	0	3	preserved	0.016	2	150	7	3	4	14.22	14.22	0	0.36	5.64	62.1	62.1	0	0.2505	1.3941	242.01	71.99	16.134	4.889	0.4034	31.4286	1516.77	445.73	23.3349	3.3391	0.4052	8.7019
z8	banado	V0202BAN	-30.2865	-64.4485	0	4	preserved	0.157	1	0	10	3	2	4.41	2.205	100	0.94	11.28	28.08	2.16	28.2051	0.9018	18.1235	189	125	7.56	8.1484	0.8459	20	1338.93	623.57	14.3971	4.7775	0.7996	4.979
z8	banado	V0402BAN	-30.2891	-64.4479	0	4	preserved	0.189	2	15	7	10	8	3.78	0.378	66.67	0.99	56.4	36	3.6	51.1111	0.8478	13.9412	188.73	125.27	7.5492	8.1484	0.8152	18.6667	1353.78	608.72	14.715	4.7262	0.7855	4.9212
z8	banado	V0602BAN	-30.2896	-64.4475	0	4	preserved	0.189	3	50	20	5	7	4.68	0.4255	52.73	0.97	62.04	37.71	3.1425	42.4242	0.8443	16.7294	187.83	126.17	7.2242	8.4743	0.8154	17.5385	1357.56	604.94	14.7561	4.7262	0.7841	4.8495
z8	banado	V0802BAN	-30.2915	-64.4461	0	2	preserved	0.094	1	10	0	5	3	9.45	1.89	80	0.87	28.2	38.34	3.195	45.4545	0.8678	16.7294	181.62	132.38	7.2648	8.1484	0.8371	16.3333	1367.46	595.04	14.7039	4.7775	0.7879	4.792
z8	banado	V0902BAN	-30.2859	-64.4478	1	3	preserved	0.157	2	0	0	0	2	1.89	0.378	30	0.99	28.2	24.21	1.8623	32.0513	0.9485	18.1235	187.11	126.89	7.4844	8.1484	0.8622	18.6667	1337.67	624.83	14.6997	4.6748	0.8085	5.1526
z8	banado	V1102BAN	-30.3013	-64.4461	0	3	preserved	0.016	0	0	0	0	3	3.51	0.585	53.33	0.99	33.84	20.25	1.125	26.7974	0.9665	25.0941	173.25	140.75	4.4423	12.7115	0.7992	14.17	1360.89	601.61	13.0855	5.3426	0.7513	5.0037
z8	banado	V1202BAN	-30.2865	-64.4486	1	3	preserved	0.157	4	30	50	2	7	4.41	2.205	100	0.94	11.28	28.08	2.16	28.2051	0.9018	18.1235	189	125	7.56	8.1484	0.8459	20	1338.93	623.57	14.3971	4.7775	0.7996	4.979
z8	banado	V1302BAN	-30.2865	-64.4486	0	4	preserved	0.157	0	0	0	3	2	4.41	2.205	100	0.94	11.28	28.08	2.16	28.2051	0.9018	18.1235	173.25	140.75	4.4423	12.7115	0.7992	14.17	1360.89	601.61	13.0855	5.3426	0.7513	5.0037

## Sheet: Mammal-associated spp frequency
zone	locality	house	y-latitude	x-longitude	invasion_m	n_visits	landscape_distur	density	n_refuges	n_goats	n_chickens	n_dogs	n_humans	a_forest500m	area_mnb_500m	connect_500m	subdiv_500m	PD_500m	a_forest1000m	area_mnb_1000m	connect_1000m	subdiv_1000m	PD_1000m	a_forest2000m	area_mnb_2000m	PD_2000m	subdiv_2000m	connect_2000m	a_forest5000m	area_mnb_5000m	PD_5000m	subdiv_5000m	connect_5000m
z2	abras	V0101ABR	-30.6466	-65.3301	0	3	disturbed	0.047	2	0	40	3	4	2.97	0.4243	66.6667	0.9909	39.4811	11.52	0.4608	14.3333	0.9932	34.8529	93.24	1.3132	23.1414	0.9681	7.163	772.92	2.6201	15.1546	0.9624	2.1561
z2	abras	V0201ABR	-30.6483	-65.3288	0	5	disturbed	0.031	4	0	35	2	3	1.17	0.1671	33.3333	0.999	39.4811	15.3	0.6375	21.7391	0.9932	33.4588	100.89	1.3452	24.4451	0.947	7.0991	775.8	2.5107	15.8737	0.9647	2.1036
z2	abras	V0401ABR	-30.6443	-65.3263	3	5	disturbed	0.031	9	19	22	3	5	1.44	0.24	46.6667	0.9982	33.8409	12.15	0.5523	15.5844	0.9906	30.6706	98.73	1.3164	24.4451	0.9783	7.3514	811.53	2.8178	14.795	0.9603	2.2261
z2	abras	V0501ABR	-30.6362	-65.3177	1	2	disturbed	0.016	1	0	40	2	2	2.52	0.42	53.3333	0.9941	33.8409	13.41	0.7888	19.8529	0.9839	23.7	90.72	2.4519	12.0596	0.9798	11.5616	945.63	4.1475	11.7127	0.9157	2.3379
z2	abras	V0701ABR	-30.6424	-65.3149	1	2	disturbed	0.079	2	0	0	2	1	4.14	0.5914	66.6667	0.9845	39.4811	26.46	1.5565	26.4706	0.9419	23.7	128.16	2.7861	14.993	0.9256	12.2705	884.34	3.468	13.0997	0.935	2.2943
z2	abras	V1301ABR	-30.6556	-65.3049	2	5	disturbed	0.063	2	0	4	3	4	0.63	0.105	53.3333	0.9998	33.8409	6.57	0.4106	17.5	0.9973	22.3059	49.86	0.8174	19.882	0.996	6.5574	603.63	2.3217	13.3566	0.9502	1.8087
z2	abras	V1601ABR	-30.6576	-65.2976	3	5	disturbed	0.016	2	0	7	5	5	5.58	2.79	100	0.9101	11.2803	22.23	1.482	23.8095	0.961	20.9118	69.66	1.2221	18.5783	0.9889	7.3308	675.27	3.1852	10.8907	0.9185	1.9583
z2	abras	V1701ABR	-30.6632	-65.2818	2	3	disturbed	0.031	3	0	20	3	4	1.53	0.51	100	0.9948	16.9205	6.39	0.9129	38.0952	0.9981	9.7588	84.42	3.6704	7.4965	0.9686	12.253	585.81	2.6152	11.5072	0.9528	1.5895
z1	cachiyuyo	V0301CAC	-30.5445	-65.2369	2	5	preserved	0.031	4	100	10	6	3	2.88	0.342	37.7778	0.9949	56.4016	26.01	1.5988	30.8824	0.9237	23.7	215.73	11.985	5.8668	0.7234	30.719	1659.69	66.3876	1.2843	0.2817	17.6667
z1	cachiyuyo	V0201CAC	-30.544	-65.2364	2	5	preserved	0.031	2	100	0	2	3	3.42	0.32	41.6667	0.9965	50.7614	27.18	1.3689	29.8246	0.9384	26.4882	215.19	13.4494	5.215	0.5375	35	1664.91	61.6633	1.387	0.2772	15.9544
z1	cachiyuyo	V0401CAC	-30.5444	-65.248	1	4	preserved	0.063	2	120	30	0	3	12.15	4.05	100	0.6346	16.9205	54.63	27.315	100	0.6769	2.7882	237.6	29.7	2.6075	0.6919	50	1522.17	31.7119	2.4658	0.4488	9.2199
z1	cachiyuyo	V0501CAC	-30.5435	-65.2487	1	5	preserved	0.063	3	200	70	6	5	9.63	3.21	100	0.8839	16.9205	52.92	17.64	100	0.7285	4.1824	234.45	19.5375	3.9112	0.7149	31.8182	1528.2	33.96	2.3117	0.4033	9.4949
z1	cachiyuyo	V0601CAC	-30.5442	-65.2501	2	4	preserved	0.079	0	0	0	1	3	10.08	3.36	100	0.7844	16.9205	53.1	17.7	100	0.7019	4.1824	237.33	29.6662	2.6075	0.6919	50	1516.05	30.9398	2.5172	0.4138	8.7585
z1	cachiyuyo	V0801CAC	-30.5437	-65.254	2	4	preserved	0.079	1	5	0	1	1	9.63	2.4075	66.6667	0.8229	22.5606	47.88	11.97	83.3333	0.7731	5.5765	216.45	21.645	3.2593	0.7454	28.8889	1460.97	29.8157	2.5172	0.456	8.8435
z1	cachiyuyo	V0901CAC	-30.5441	-65.2568	2	3	preserved	0.063	1	20	0	2	3	7.02	1.17	60	0.91	33.8409	43.11	10.7775	66.6667	0.8028	5.5765	197.19	13.146	4.889	0.8095	20	1398.87	23.3145	3.0823	0.7522	7.6836
z1	cachiyuyo	V1001CAC	-30.544	-65.2571	1	3	preserved	0.063	3	15	20	2	1	6.75	1.35	70	0.9289	28.2008	42.66	10.665	66.6667	0.8014	5.5765	195.66	13.9757	4.5631	0.8178	20.8791	1392.84	22.8334	3.1337	0.7538	7.4317
z1	cachiyuyo	V1201CAC	-30.5431	-65.2618	1	4	preserved	0.031	1	0	10	2	2	8.01	2.0025	83.3333	0.8697	22.5606	30.06	3.34	36.1111	0.9345	12.5471	188.19	9.9047	6.1928	0.9024	20.4678	1310.94	18.9991	3.5446	0.7868	5.6266
z1	cachiyuyo	V1301CAC	-30.5368	-65.2643	4	4	preserved	0.031	4	7	20	2	2	3.69	0.4612	42.8571	0.9854	45.1213	22.23	1.71	37.1795	0.98	18.1235	183.6	7.9826	7.4965	0.7132	17.3913	1281.96	16.2273	4.0583	0.7828	5.0957
z1	cachiyuyo	V1401CAC	-30.5366	-65.2645	2	3	preserved	0.031	4	50	20	2	4	3.69	0.5271	38.0952	0.9826	39.4811	20.88	1.6062	37.1795	0.9842	18.1235	181.98	9.099	6.5187	0.7089	20	1286.82	16.7119	3.9556	0.7782	5.1948
z1	cachiyuyo	V1601CAC	-30.5438	-65.2991	2	4	preserved	0.016	1	0	100	2	6	8.46	8.46	0	0.7723	5.6402	24.84	1.4612	27.9412	0.9211	23.7	96.84	2.9345	10.7558	0.9642	13.6364	1042.83	9.838	5.4454	0.8812	4.133
z3	tropiezo	V0101TRO	-30.6927	-64.8036	0	5	intermediate	0.126	2	1	15	3	3	5.04	1.68	33.3333	0.9478	16.9205	34.65	5.775	46.6667	0.924	8.3647	217.89	36.315	1.9556	0.8315	46.6667	1510.47	45.7718	1.6953	0.7005	10.7955
z3	tropiezo	V0201TRO	-30.6911	-64.8023	0	3	intermediate	0.11	1	0	0	19	1	6.21	1.242	60	0.9417	28.2008	38.25	7.65	50	0.8932	6.9706	219.51	31.3586	2.2815	0.814	47.619	1558.71	51.957	1.5411	0.6619	12.1839
z3	tropiezo	V0401TRO	-30.6834	-64.8151	1	4	intermediate	0.016	0	0	0	3	2	13.05	6.525	100	0.7254	11.2803	61.47	30.735	100	0.6302	2.7882	261.9	43.65	1.9556	0.6367	60	1719.36	114.624	0.7706	0.6294	20.9524
z3	tropiezo	V0501TRO	-30.6887	-64.8088	0	4	intermediate	0.063	8	0	20	6	1	8.82	2.94	100	0.9045	16.9205	44.73	14.91	100	0.8229	4.1824	226.17	25.13	2.9334	0.8168	36.1111	1617.66	62.2177	1.3357	0.6553	12.3077
z3	tropiezo	V0601TRO	-30.6775	-64.8225	1	5	intermediate	0.016	5	100	0	12	3	6.03	1.5075	50	0.8976	22.5606	40.86	3.7145	29.0909	0.8267	15.3353	262.62	37.5171	2.2815	0.6341	52.381	1741.05	96.725	0.9247	0.2044	16.3399
z3	tropiezo	V0701TRO	-30.6634	-64.8402	2	5	intermediate	0.031	1	0	20	5	6	11.07	2.7675	83.3333	0.8226	22.5606	55.98	13.995	83.3333	0.5187	5.5765	261.45	21.7875	3.9112	0.2858	40.9091	1469.34	23.699	3.185	0.4571	5.2882
z3	tropiezo	V0801TRO	-30.6446	-64.8633	0	3	intermediate	0.063	1	0	10	0	4	0.54	0.27	0	0.9995	11.2803	1.35	0.15	16.6667	0.9999	12.5471	16.83	0.4429	12.3855	0.9997	6.5434	679.23	5.4777	6.37	0.9531	2.3735
z3	tropiezo	V0901TRO	-30.6416	-64.8667	0	3	intermediate	0.063	1	0	0	1	2	0.18	0.09	0	0.9999	11.2803	1.35	0.1687	17.8571	0.9999	11.1529	13.77	0.4442	10.104	0.9994	6.8817	633.42	5.2349	6.2159	0.9621	2.2039
z3	tropiezo	V1001TRO	-30.6412	-64.8671	0	4	intermediate	0.079	2	0	9	3	4	0.18	0.09	0	0.9999	11.2803	1.26	0.18	14.2857	0.9999	9.7588	18.63	0.621	9.778	0.9981	6.8966	638.73	5.3228	6.1646	0.961	2.1429
z3	tropiezo	V1101TRO	-30.6403	-64.8682	1	4	intermediate	0.11	2	0	10	2	6	0.45	0.225	100	0.9996	11.2803	0.81	0.162	20	1	6.9706	25.47	0.9433	8.8002	0.9955	7.9772	624.96	5.04	6.37	0.9619	2.0194
z3	tropiezo	V1201TRO	-30.637	-64.872	0	1	intermediate	0.094	0	0	0	1	1	0.09	0.09	0	1	5.6402	2.7	0.45	13.3333	0.9993	8.3647	45.09	1.6104	9.1262	0.9834	8.9947	593.91	4.6765	6.5242	0.9543	2.0372
z3	tropiezo	V1301TRO	-30.6353	-64.8743	0	2	intermediate	0.11	0	0	0	3	4	0.09	0.09	0	1	5.6402	3.51	0.5014	23.8095	0.9991	9.7588	41.94	1.6131	8.4743	0.9854	10.1538	552.87	3.7868	7.5002	0.9519	1.9556
z3	tropiezo	V1401TRO	-30.6347	-64.8751	0	4	intermediate	0.11	0	0	0	2	2	0.27	0.27	0	0.9998	5.6402	3.69	0.3355	34.5455	0.9992	15.3353	40.95	1.5167	8.8002	0.9862	9.9715	549	3.4747	8.1167	0.9501	1.8302
z2	iglesiav	V0201IGV	-30.6657	-65.2647	0	1	disturbed	0.11	1	0	0	3	1	0.72	0.144	30	0.9996	28.2008	7.56	0.42	14.3791	0.9988	25.0941	59.22	1.1612	16.6227	0.992	7.6863	484.38	2.0612	12.0723	0.9844	1.6003
z2	iglesiav	V0501IGV	-30.6657	-65.2638	0	2	disturbed	0.11	0	0	0	1	1	0.81	0.27	33.3333	0.9991	16.9205	7.56	0.4725	18.3333	0.9988	22.3059	52.38	0.97	17.6005	0.9951	7.058	486.09	2.0597	12.1236	0.986	1.5939
z2	iglesiav	V0601IGV	-30.6602	-65.2612	1	2	disturbed	0.315	0	0	0	0	3	1.26	0.63	100	1	11.28	7.29	0.486	15.2381	0.9987	20.9118	54.54	1.0488	16.9486	0.9884	6.3348	520.56	1.8861	14.1785	0.9805	1.4203
z2	iglesiav	V0701IGV	-30.66	-65.2622	1	1	disturbed	0.299	1	0	4	6	5	1.26	0.63	100	0.9975	11.2803	7.29	0.486	15.2381	0.9987	20.9118	54.54	1.0488	16.9486	0.9884	6.3348	520.56	1.8861	14.1785	0.9805	1.4203
z2	iglesiav	V0801IGV	-30.6583	-65.2619	1	4	disturbed	0.315	0	0	0	2	3	1.53	0.306	30	0.9981	28.2008	5.58	0.3488	13.3333	0.9994	22.3059	56.16	1.1232	16.2967	0.9869	5.8776	545.94	2.116	13.2538	0.9776	1.5383
z2	iglesiav	V0901IGV	-30.6584	-65.2603	1	4	disturbed	0.362	1	0	10	1	3	0.63	0.21	33.3333	0.9995	16.9205	3.51	0.2507	14.2857	0.9997	19.5176	41.4	0.7962	16.9486	0.9958	5.9578	550.62	2.07	13.6648	0.982	1.5123
z2	iglesiav	V1001IGV	-30.6575	-65.2627	2	2	disturbed	0.236	2	3	13	3	3	1.17	0.234	50	0.9988	28.2008	7.29	0.4288	16.1765	0.9986	23.7	58.5	1.2188	15.6449	0.984	5.8511	565.02	2.1985	13.2024	0.9746	1.5443
z2	iglesiav	V1101IGV	-30.657	-65.2636	1	4	disturbed	0.283	2	0	10	3	2	1.26	0.21	33.3333	0.9989	33.8409	9.81	0.545	16.3399	0.9955	25.0941	65.07	1.5871	13.3633	0.9768	5.8537	577.71	2.222	13.3566	0.9706	1.5206
z2	iglesiav	V1201IGV	-30.6571	-65.2636	2	4	disturbed	0.267	1	0	7	1	5	1.26	0.21	33.3333	0.9989	33.8409	9.81	0.545	16.3399	0.9955	25.0941	65.07	1.5871	13.3633	0.9768	5.8537	577.71	2.222	13.566	0.9706	1.5206
z2	iglesiav	V1401IGV	-30.6536	-65.2657	2	3	disturbed	0.142	2	0	14	5	3	1.53	0.3825	50	0.9965	22.5606	10.62	0.8169	19.2308	0.9928	18.1235	96.75	2.5461	12.3855	0.9335	7.6814	654.39	2.7041	12.4319	0.9565	1.6975
z2	iglesiav	V1601IGV	-30.6544	-65.2671	2	3	disturbed	0.126	2	0	10	2	4	3.06	0.765	50	0.9849	22.5606	17.73	1.4775	22.7273	0.9612	16.7294	114.39	3.3644	11.0818	0.8938	8.7344	634.41	2.6324	12.3805	0.9543	1.6528
z2	iglesiav	V1801IGV	-30.6524	-65.2683	0	4	disturbed	0.11	3	0	3	2	5	0.27	0.135	100	0.9999	11.2803	20.25	1.4464	19.7802	0.9814	19.5176	129.6	3.9273	10.7558	0.8638	8.5227	656.82	2.8311	11.9182	0.9502	1.7092
z2	iglesiav	V1901IGV	-30.652	-65.269	1	3	disturbed	0.11	5	11	20	11	5	0.72	0.144	30	0.9996	28.2008	25.47	4.245	26.6667	0.8893	8.3647	141.03	4.1479	11.0818	0.8326	8.3779	657.99	2.7763	12.175	0.9487	1.6556
z2	iglesiav	V2101IGV	-30.6716	-65.2594	0	3	disturbed	0.063	2	0	20	4	6	1.35	0.3375	66.6667	0.9979	22.5606	3.87	0.3225	21.2121	0.9993	16.7294	98.37	1.7885	17.9264	0.966	8.08	846.81	2.91	14.9491	0.8816	1.9457
z2	iglesiav	V2201IGV	-30.6666	-65.2615	1	4	disturbed	0.094	1	0	10	4	4	1.44	0.18	39.2857	0.9989	45.1213	7.47	0.3932	19.883	0.9989	26.4882	35.1	0.5949	19.2301	0.9992	6.0783	488.25	1.9848	12.6374	0.9896	1.5895
z2	iglesiav	V2401IGV	-30.6802	-65.2583	1	3	disturbed	0.079	2	0	7	3	3	1.89	0.315	33.3333	0.9976	33.8409	21.6	1.9636	30.9091	0.9668	15.3353	77.85	2.0487	12.3855	0.9728	8.3926	448.2	1.6913	13.6134	0.9946	1.5638
z2	iglesiav	V2501IGV	-30.6682	-65.2768	1	2	disturbed	0.016	4	7	20	0	2	0.45	0.1125	33.33	0.9998	22.56	7.02	0.702	22.22	0.9962	13.9412	56.61	1.5725	11.7336	0.9897	8.0952	492.66	2.2394	11.3017	0.9754	1.6272
z2	iglesiav	V2601IGV	-30.6586	-65.2605	0	1	disturbed	0.346	0	0	0	0	2	0.63	0.21	33.33	1	16.92	3.51	0.2507	14.2857	0.9997	19.5176	41.4	0.7962	16.9486	0.9958	5.9578	550.62	2.07	13.6648	0.982	1.5123
z2	iglesiav	V3001IGV	-30.6567	-65.2641	0	3	disturbed	0.252	0	0	0	1	4	1.26	0.21	33.3333	0.9986	33.8409	12.96	0.81	17.5	0.987	22.3059	72.27	1.7627	13.3633	0.9706	6.2195	584.37	2.239	13.4079	0.968	1.509
z2	iglesiav	V3101IGV	-30.6804	-65.2585	0	1	disturbed	0.079	2	0	0	3	2	3.06	0.612	40	0.9906	28.2008	23.31	2.59	44.4444	0.9585	12.5471	77.58	1.9395	13.0374	0.9738	8.0769	452.16	1.6809	13.8189	0.9945	1.5536
z2	iglesiav	V3201IGV	-30.6853	-65.2482	1	3	disturbed	0.031	2	0	10	3	2	6.48	3.24	100	0.9165	11.2803	34.2	4.275	42.8571	0.8407	11.1529	114.3	3.0079	12.3855	0.9208	10.5263	486.81	1.8652	13.4079	0.9943	1.7153
z2	iglesiav	V3301IGV	-30.6863	-65.2469	1	3	disturbed	0.031	1	0	10	3	4	3.87	1.29	0	0.9566	16.9205	29.43	4.2043	52.381	0.9093	9.7588	115.38	3.3935	11.0818	0.9293	13.7255	498.6	1.9944	12.8428	0.994	1.7863
z2	iglesiav	V3401IGV	-30.6933	-65.2539	0	1	disturbed	0.047	2	0	10	3	2	1.35	0.3375	16.6667	0.9983	22.5606	12.87	0.858	19.0476	0.9946	20.9118	70.83	1.3888	16.6227	0.9929	8.549	612.63	2.735	11.5072	0.9838	1.9659
z2	iglesiav	V3501IGV	-30.6894	-65.254	1	2	disturbed	0.047	0	0	0	2	6	3.42	0.684	60	0.9812	28.2008	17.46	0.97	20.915	0.9932	25.0941	92.34	2.1986	13.6893	0.9684	9.8722	546.12	2.1933	12.7915	0.9875	1.7003
z2	iglesiav	V3601IGV	-30.6577	-65.2621	2	2	disturbed	0.267	0	0	0	4	2	1.08	0.27	66.66	0.9932	22.5606	5.31	0.295	15.6863	0.9995	25.0941	55.08	1.1719	15.3189	0.9872	5.8279	563.13	2.1012	13.7675	0.9762	1.4897
z5	chanaritos	V0301CHA	-30.5219	-64.9913	2	4	disturbed	0.204	1	0	15	2	6	3.96	0.2186	42.8571	0.9981	39.4811	18.81	4.6125	66.6667	0.9673	5.5765	87.75	7.9773	3.5853	0.9268	16.3636	463.95	3.5148	6.781	0.9859	2.7065
z5	chanaritos	V0401CHA	-30.5219	-64.9913	1	4	disturbed	0.204	1	0	5	2	2	5.22	0.2186	42.8571	0.9981	39.4811	21.6	4.6125	66.6667	0.9673	5.5765	87.75	7.9773	3.5853	0.9268	16.3636	463.95	3.5148	6.781	0.9859	2.7065
z5	chanaritos	V0501CHA	-30.5232	-64.9932	1	3	disturbed	0.173	1	0	10	1	2	1.53	1.08	66.6667	0.9839	16.9205	18.45	8.1	66.6667	0.8977	5.5765	103.95	10.395	3.2593	0.892	15.5556	531.45	4.1846	6.5242	0.9802	2.9621
z5	chanaritos	V0601CHA	-30.5233	-64.9934	1	4	disturbed	0.173	1	0	0	4	9	3.24	0.702	50	0.9791	28.2008	18.45	8.46	66.6667	0.8895	5.5765	105.66	13.2075	2.6075	0.8864	21.4286	538.83	4.3106	6.4214	0.9678	3.0452
z5	chanaritos	V0701CHA	-30.5232	-64.9933	0	2	disturbed	0.173	0	0	0	3	2	3.24	1.08	66.66	0.9839	16.9205	32.4	8.1	66.66	0.8977	5.5765	103.95	10.395	3.2593	0.892	15.5556	531.45	4.1846	6.5242	0.9802	2.9621
z5	chanaritos	V0801CHA	-30.5281	-64.9847	1	4	disturbed	0.047	0	0	0	1	2	3.51	2.52	100	0.922	11.2803	33.84	2.055	26.6667	0.9808	8.3647	55.89	2.43	7.4965	0.9911	11.0672	490.23	4.7138	5.3426	0.9857	3.3234
z5	chanaritos	V0901CHA	-30.5283	-64.9845	1	4	disturbed	0.047	2	0	0	2	4	3.24	2.52	100	0.922	11.2803	32.4	2.055	26.6667	0.9808	8.3647	55.89	2.43	7.4965	0.9911	11.0672	490.23	4.7138	5.3426	0.9857	3.3234
z4	chanaritos	V1001CHA	-30.5571	-64.9563	1	4	disturbed	0.55	1	0	25	3	3	5.04	3.24	0	0.9666	5.6402	12.33	0.9514	38.0952	0.9937	9.7588	30.96	0.86	11.7336	0.9962	8.254	331.74	2.4215	7.0379	0.9861	2.0932
z4	chanaritos	V1101CHA	-30.5546	-64.9593	0	3	disturbed	0.047	2	0	10	1	4	1.62	0.18	41.6667	0.9987	50.7614	12.33	0.66	18.1818	0.9967	16.7294	41.4	1.1829	11.4077	0.9951	8.7395	385.38	2.7332	7.2434	0.9803	2.2492
z4	chanaritos	V1201CHA	-30.5622	-64.9514	1	2	disturbed	0.299	0	0	0	1	2	3.24	0.6	33.3333	0.9916	16.9205	6.66	0.78	33.3333	0.9991	4.1824	19.62	0.7848	8.1484	0.9987	7.6667	205.29	1.1157	9.4523	0.9985	1.6928
z4	chanaritos	V1301CHA	-30.5639	-64.9495	2	3	disturbed	0.189	1	0	15	2	3	1.62	0.6	33.3333	0.9916	16.9205	7.92	1.1025	16.6667	0.9967	5.5765	12.42	0.414	9.778	0.9997	5.977	170.46	0.8439	10.377	0.9993	1.5714
z4	chanaritos	V1401CHA	-30.5676	-64.9455	1	2	disturbed	0.079	0	0	0	2	1	1.8	0.09	100	0.9999	11.2803	2.34	0.4091	18.1818	0.9991	15.3353	12.15	0.486	8.1484	0.9997	6	138.6	0.63	11.3017	0.9997	1.3906
z5	chanaritos	V1501CHA	-30.5229	-64.9928	0	3	disturbed	0.173	1	0	30	3	2	1.8	0.576	50	0.9897	28.2008	4.41	4.95	46.6667	0.9174	8.3647	101.88	9.2618	3.5853	0.8974	16.3636	518.22	4.0486	6.5755	0.9814	2.9281
z4	chanaritos	V1601CHA	-30.5609	-64.9527	1	3	disturbed	0.849	0	0	0	0	6	0.18	0.6	33.3333	0.9916	16.9205	4.5	0.21	0	1	4.1824	22.86	0.7144	10.4299	0.998	8.0645	229.59	1.3748	8.579	0.9978	1.8325
z5	hormigueros	V0101HOR	-30.5115	-64.9999	1	4	disturbed	0.094	4	30	20	3	3	2.88	0.234	70	0.9989	28.2008	29.7	0.5347	30.8824	0.9954	23.7	53.46	1.188	14.6671	0.9868	9.899	517.95	3.6475	7.2947	0.9784	2.6471
z5	hormigueros	V0201HOR	-30.4991	-65.0118	0	3	disturbed	0.094	3	60	10	4	6	1.8	0.36	100	0.9984	16.9205	0.63	0.585	22.2222	0.9974	13.9412	39.6	1.2375	10.4299	0.9961	11.4919	578.79	3.6632	8.1167	0.9413	2.2817
z5	hormigueros	V0301HOR	-30.5074	-65.0039	1	4	disturbed	0.094	2	20	40	3	1	0.54	0.18	33.3333	0.9995	16.9205	5.58	0.2325	17.7536	0.9995	33.4588	33.3	0.6055	17.9264	0.9989	8.3502	521.55	3.3867	7.9112	0.9748	2.3512
z5	hormigueros	V0401HOR	-30.5085	-65.0032	1	3	disturbed	0.094	0	0	0	3	3	0.9	0.18	60	0.9993	28.2008	6.75	0.2935	18.9723	0.9993	32.0647	41.94	0.7913	17.2745	0.9975	8.7808	530.1	3.5818	7.603	0.974	2.4729
z5	hormigueros	V0501HOR	-30.4967	-65.0139	1	2	disturbed	0.031	2	0	0	1	4	0	0	0	0	0	3.51	0.39	16.66	0.9991	12.5471	34.56	1.152	9.778	0.995	8.7356	607.77	3.9466	7.9112	0.9309	2.3852
z5	hormigueros	V0601HOR	-30.4985	-65.0121	1	3	disturbed	0.031	3	20	20	2	2	0	0.27	100	0.9993	11.2803	4.95	0.495	26.6667	0.9988	13.9412	37.89	1.2223	10.104	0.996	11.1828	580.32	3.72	8.0139	0.9403	2.316
z5	hormigueros	V0701HOR	-30.4907	-65.0192	1	3	disturbed	0.016	6	8	20	2	2	0.45	0.15	66.6667	0.9997	16.9205	1.98	0.198	24.4444	0.9998	13.9412	53.19	2.6595	6.5187	0.9852	12.1053	690.12	4.8945	7.2434	0.9111	2.6039
z5	hormigueros	V0801HOR	-30.4742	-65.0344	0	1	disturbed	0.016	4	50	0	3	1	8.28	2.76	100	0.8089	16.9205	32.76	2.9782	29.0909	0.8271	15.3353	178.65	8.5071	6.8446	0.8244	18.0952	999.9	9.433	5.4454	0.878	3.1267
z4	simbolar	V0101SIM	-30.6239	-64.8873	1	4	disturbed	0.173	0	0	0	3	5	0.9	0.225	100	0.9991	22.5606	4.14	0.345	21.2121	0.9995	16.7294	34.92	1.5183	7.4965	0.9942	10.6719	640.98	3.9084	8.4249	0.9581	2.0874
z4	simbolar	V0201SIM	-30.624	-64.8871	0	4	disturbed	0.173	1	0	12	2	4	0.81	0.162	100	0.9993	28.2008	4.05	0.3375	21.2121	0.9994	16.7294	35.46	1.4775	7.8224	0.994	9.4203	639.09	3.9208	8.3735	0.9572	2.1056
z4	simbolar	V0301SIM	-30.6266	-64.8845	0	2	disturbed	0.141	3	0	14	3	2	0.18	0.18	0	0.9999	5.6402	1.62	0.2314	52.381	0.9999	9.7588	29.79	1.2952	7.4965	0.9944	9.0909	613.53	3.9329	8.0139	0.9511	2.0513
z4	simbolar	V0401SIM	-30.6277	-64.8826	1	4	disturbed	0.126	3	0	10	6	6	0.18	0.18	0	0.9999	5.6402	0.36	0.18	0	1	2.7882	29.43	1.3377	7.1706	0.9946	9.9567	612.36	4.0824	7.7057	0.9435	2.0671
z4	simbolar	V0501SIM	-30.6338	-64.876	0	4	disturbed	0.11	2	0	10	3	4	0.9	0.45	100	0.9979	11.2803	3.24	0.27	28.7879	0.9995	16.7294	39.69	1.89	6.8446	0.9865	11.9048	557.28	3.6906	7.7571	0.9455	1.9073
z3	barreal	V0101BAR	-30.6424	-64.9028	1	1	intermediate	0.031	0	0	0	4	12	9.36	3.12	66.6667	0.8576	16.9205	28.89	3.21	55.5556	0.9225	12.5471	80.01	1.9515	13.3633	0.983	9.878	302.58	1.182	13.1511	0.9965	1.3787
z4	palopar	V0101PAL	-30.6376	-64.9374	0	2	disturbed	0.204	1	0	0	3	4	1.71	0.855	100	0.9916	11.2803	4.23	0.3845	27.2727	0.9992	15.3353	12.24	0.2847	14.0152	0.9999	5.2049	433.98	1.8311	12.175	0.9856	1.4017
z4	palopar	V0201PAL	-30.6302	-64.9527	0	1	disturbed	0.079	0	0	0	2	4	1.62	0.324	70	0.997	28.2008	12.15	1.215	33.3333	0.9912	13.9412	84.96	2.5745	10.7558	0.9639	8.3333	731.16	4.3264	8.6818	0.9073	1.7399
z4	palopar	V0301PAL	-30.6324	-64.9419	0	1	disturbed	0.676	0	0	0	0	7	1.53	0.306	70	0.9976	28.2008	1.98	0.198	22.2222	0.9998	13.9412	18.81	0.4702	13.0374	0.9993	5.1282	506.34	2.3015	11.3017	0.9762	1.4487
z4	palopar	V0401PAL	-30.6325	-64.9417	0	2	disturbed	0.692	0	0	0	3	5	1.35	0.3375	100	0.9977	22.5606	2.07	0.1882	20	0.9998	15.3353	17.28	0.432	13.0374	0.9995	5.1282	502.65	2.2744	11.3531	0.9775	1.4439
z4	palopar	V0501PAL	-30.6196	-64.9558	2	3	disturbed	0.189	3	5	15	0	3	1.08	0.1543	33.3333	0.9992	39.4811	4.68	0.312	11.4286	0.9992	20.9118	47.25	0.8591	17.9264	0.9969	5.5892	701.19	3.874	9.2982	0.94	1.725
z4	palopar	V0601PAL	-30.6252	-64.9515	0	2	disturbed	0.314	0	0	0	2	4	0.54	0.27	100	0.9993	11.2803	2.34	0.195	18.1818	0.9998	16.7294	44.73	0.9517	15.3189	0.9968	6.198	651.6	3.4845	9.6064	0.9457	1.5813
z4	palopar	V0701PAL	-30.6252	-64.9515	0	2	disturbed	0.314	0	0	0	2	4	0.54	0.27	100	0.9993	11.2803	2.34	0.195	18.1818	0.9998	16.7294	44.73	0.9517	15.3189	0.9968	6.198	651.6	3.4845	9.6064	0.9457	1.5813
z4	palopar	V0801PAL	-30.6326	-64.9416	0	2	disturbed	0.692	0	0	0	0	5	1.44	0.288	70	0.9976	28.2008	1.98	0.198	22.2222	0.9998	13.9412	17.55	0.45	12.7115	0.9994	5.2632	503.1	2.3078	11.199	0.977	1.4628
z6	huascha	V0102HUA	-30.6024	-64.7444	3	3	intermediate	0.173	1	0	5	4	2	8.82	2.205	83.3333	0.8826	22.5606	33.21	2.3721	34.0659	0.8942	19.5176	111.06	1.7353	20.8598	0.9254	9.2262	724.86	2.6074	14.2812	0.9505	1.9557
z6	huascha	V0202HUA	-30.6034	-64.7428	0	1	intermediate	0.204	0	0	0	5	4	6.75	1.125	66.6667	0.9236	33.8409	25.11	1.3216	28.0702	0.9647	26.4882	101.79	1.4752	22.4895	0.9507	9.1219	701.19	2.5685	14.0244	0.9569	1.9743
z6	huascha	V0302HUA	-30.6036	-64.7431	0	2	intermediate	0.204	2	1	10	0	3	6.39	0.71	58.33	0.9521	50.7614	26.64	1.402	25.146	0.9517	26.4882	104.49	1.5366	22.1636	0.944	9.1747	704.07	2.579	14.0244	0.955	1.9769
z6	huascha	V0402HUA	-30.6048	-64.7398	1	2	intermediate	0.157	0	0	0	0	3	3.78	0.54	66.6667	0.9897	39.4811	15.39	0.6691	20.1581	0.9899	32.0647	83.07	1.0515	25.7488	0.9811	8.2765	643.23	2.3305	14.1785	0.967	1.9552
z6	huascha	V0502HUA	-30.6055	-64.7405	0	1	intermediate	0.173	4	100	10	1	4	3.06	0.4371	71.4286	0.994	39.4811	14.4	0.6	21.3768	0.9934	33.4588	88.92	1.17	24.771	0.9738	8.1404	642.96	2.3552	14.0244	0.9634	1.9743
z6	huascha	V0602HUA	-30.6042	-64.7434	0	2	intermediate	0.204	1	0	5	4	2	4.86	0.486	53.33	0.98	56.4	30.6	2.3538	39.7436	0.9138	18.1235	115.83	1.782	21.1858	0.9184	9.0385	704.43	2.5339	14.2812	0.9482	1.9323
z6	huascha	V0702HUA	-30.6046	-64.7438	1	3	intermediate	0.204	1	0	10	3	3	4.86	0.486	53.3333	0.978	56.4016	30.6	2.3538	39.7436	0.9138	18.1235	115.83	1.782	21.1858	0.9184	9.0385	704.43	2.5339	14.2812	0.9482	1.9323
z7	jaimep	V0102JAP	-30.4099	-64.5386	0	4	preserved	0.283	3	0	22	4	4	5.94	0.99	60	0.9213	33.8409	35.1	3.9	52.7778	0.9105	12.5471	212.49	14.166	4.889	0.7617	29.5238	1606.95	44.6375	1.8494	0.3252	10.4762
z7	jaimep	V0202JAP	-30.4099	-64.5388	1	1	preserved	0.283	2	0	0	2	2	5.49	0.915	53.3333	0.9525	33.8409	34.92	3.88	52.7778	0.9144	12.5471	213.03	14.202	4.889	0.7619	30.4762	1607.85	47.2897	1.7466	0.322	11.2299
z7	jaimep	V0302JAP	-30.4102	-64.5394	1	4	preserved	0.283	1	0	14	2	3	5.49	0.915	53.3333	0.9372	33.8409	35.01	3.501	51.1111	0.9111	13.9412	214.56	14.304	4.889	0.7572	30.4762	1610.28	48.7964	1.6953	0.3199	11.7424
z7	jaimep	V0402JAP	-30.4103	-64.5397	0	3	preserved	0.283	1	0	14	1	2	14.94	14.94	0	0.29	5.6402	53.91	17.97	66.6667	0.5236	4.1824	223.29	22.329	3.2593	0.4851	28.8889	1478.88	42.2537	1.798	0.4268	11.0924
z7	jaimep	V0802JAP	-30.4124	-64.5415	0	1	preserved	0.283	1	0	0	0	1	9.45	2.3625	100	0.8058	22.5606	42.3	4.23	44.4444	0.7331	13.9412	233.91	29.2388	2.6075	0.4404	42.8571	1613.07	47.4432	1.7466	0.3185	9.9822
z7	jaimep	V1302JAP	-30.412	-64.5409	1	4	preserved	0.283	2	0	0	0	3	9.36	1.872	90	0.7942	28.2008	40.32	3.6655	38.1818	0.7707	15.3353	230.58	25.62	2.9334	0.4453	36.1111	1615.05	40.3762	2.0549	0.3175	9.6154
z7	jaimep	V1502JAP	-30.4109	-64.5374	1	4	preserved	0.267	0	0	0	1	6	9.09	2.2725	66.6667	0.7622	22.5606	37.8	4.2	47.2222	0.8396	12.5471	213.48	17.79	3.9112	0.5268	27.2727	1590.3	42.9811	1.9007	0.3376	10.0601
z7	jaimep	V1602JAP	-30.4108	-64.5371	0	4	preserved	0.267	0	0	0	1	1	9.09	2.2725	66.6667	0.7622	22.5606	37.8	4.2	47.2222	0.8396	12.5471	213.48	17.79	3.9112	0.5268	27.2727	1590.3	42.9811	1.9007	0.3376	10.0601
z7	jaimep	V1702JAP	-30.4108	-64.5373	2	4	preserved	0.267	4	20	1	4	3	9.09	1.782	50	0.7815	22.5606	36.45	3.3136	43.6364	0.8387	12.5471	213.48	17.79	3.9112	0.5268	27.2727	1590.3	42.9811	1.9007	0.3376	10.0601
z7	jaimep	V1802JAP	-30.4094	-64.5363	2	4	preserved	0.189	1	0	10	1	4	8.19	1.17	76.1905	0.9232	39.4811	40.32	5.76	57.1429	0.8767	9.7588	209.79	17.4825	3.9112	0.5448	30.303	1581.93	41.6297	1.9521	0.3448	10.3841
z8	chacras	V0102SNC	-30.2852	-64.3791	0	3	preserved	0.031	2	60	10	5	2	6.57	1.6425	66.6667	0.8806	22.5606	29.07	4.1529	38.0952	0.8647	9.7588	174.24	13.4031	4.2372	0.8191	21.7949	966.15	7.9193	6.2673	0.7892	3.5226
z8	chacras	V0202SNC	-30.2666	-64.3961	0	4	preserved	0.031	1	100	0	5	2	13.77	13.77	0	0.3968	5.6402	60.75	20.25	66.6667	0.2912	4.1824	240.39	34.3414	2.2815	0.3934	38.0952	1264.05	16.0006	4.0583	0.6069	5.2905
z8	chacras	V0302SNC	-30.2651	-64.3948	1	4	preserved	0.063	3	60	20	7	4	2.16	0.36	53.3333	0.9966	22.5606	18.09	1.3915	25.641	0.9715	11.1529	162.63	10.1644	5.215	0.8261	20	1401.21	22.6002	3.185	0.5288	7.192
z8	chacras	V0402SNC	-30.2638	-64.3935	1	4	preserved	0.063	2	30	50	10	3	2.16	0.36	53.3333	0.9966	33.8409	18.09	1.3915	25.641	0.9715	18.1235	162.63	10.1644	5.215	0.8261	20	1401.21	22.6002	3.185	0.5288	7.192
z8	chacras	V0502SNC	-30.2845	-64.3827	0	3	preserved	0.031	0	0	0	0	2	10.26	3.42	66.6667	0.8385	16.9205	39.78	6.63	53.3333	0.8425	8.3647	207.72	20.772	3.2593	0.5487	24.4444	1078.02	11.2294	4.9317	0.722	4.2763
z8	chacras	V0602SNC	-30.2635	-64.3963	0	3	preserved	0.063	3	60	20	2	6	1.62	0.405	66.6667	0.9964	22.5606	24.03	3.0037	39.2857	0.9	11.1529	194.85	12.1781	5.215	0.708	21.6667	1459.98	27.5468	2.7227	0.4853	8.5631
z8	chacras	V0702SNC	-30.265	-64.3921	0	4	preserved	0.063	2	60	20	2	2	2.52	0.504	80	0.9915	28.2008	20.16	1.5508	25.641	0.9681	18.1235	139.32	7.3326	6.1928	0.9119	16.9591	1352.97	18.5338	3.7501	0.5645	5.7078
z8	churquis	V0102CHU	-30.2588	-64.4153	1	4	preserved	0.047	4	10	1	3	4	4.5	0.4091	58.1818	0.9878	62.0417	48.69	5.41	80.5556	0.7535	12.5471	247.86	20.655	3.9112	0.3544	39.3939	1502.82	22.1003	3.4933	0.417	7.9456
z8	churquis	V0202CHU	-30.2748	-64.4358	1	4	preserved	0.016	1	20	0	5	4	9.99	3.33	100	0.8428	16.9205	54.54	27.27	100	0.4238	2.7882	211.77	12.4571	5.5409	0.71	26.4706	1383.84	14.2664	4.983	0.7405	5.1546
z8	churquis	V0302CHU	-30.2467	-64.4354	1	3	preserved	0.063	4	0	30	1	3	6.03	0.8614	71.4286	0.9446	39.4811	48.15	9.63	50	0.7482	6.9706	244.17	61.0425	1.3037	0.368	66.6667	1512.99	21.6141	3.596	0.438	7.7433
z8	churquis	V0402CHU	-30.2583	-64.4161	0	2	preserved	0.047	3	10	10	3	1	5.76	0.64	69.4444	0.9348	50.7614	48.87	4.887	64.4444	0.7703	13.9412	250.56	22.7782	3.5853	0.3393	45.4545	1499.94	20.5471	3.7501	0.4234	7.4201
z8	churquis	V0502CHU	-30.2556	-64.4215	1	3	preserved	0.016	2	150	7	3	4	14.22	14.22	0	0.3567	5.6402	62.1	62.1	0	0.2505	1.3941	242.01	16.134	4.889	0.4034	31.4286	1516.77	23.3349	3.3391	0.4052	8.7019
z8	banado	V0202BAN	-30.2865	-64.4485	0	4	preserved	0.157	1	0	10	3	2	4.41	2.205	100	0.943	11.2803	28.08	2.16	28.2051	0.9018	18.1235	189	7.56	8.1484	0.8459	20	1338.93	14.3971	4.7775	0.7996	4.979
z8	banado	V0402BAN	-30.2891	-64.4479	1	4	preserved	0.189	2	15	7	10	8	3.78	0.378	66.6667	0.9859	56.4016	36	3.6	51.1111	0.8478	13.9412	188.73	7.5492	8.1484	0.8152	18.6667	1353.78	14.715	4.7262	0.7855	4.9212
z8	banado	V0602BAN	-30.2896	-64.4475	0	4	preserved	0.189	3	50	20	5	7	4.68	0.4255	52.7273	0.9719	62.0417	37.71	3.1425	42.4242	0.8443	16.7294	187.83	7.2242	8.4743	0.8154	17.5385	1357.56	14.7561	4.7262	0.7841	4.8495
z8	banado	V0802BAN	-30.2915	-64.4461	0	2	preserved	0.094	1	10	0	5	3	9.45	1.89	80	0.8723	28.2008	38.34	3.195	45.4545	0.8678	16.7294	181.62	7.2648	8.1484	0.8371	16.3333	1367.46	14.7039	4.7775	0.7879	4.792
z8	banado	V0902BAN	-30.2859	-64.4478	2	3	preserved	0.157	2	0	0	0	2	1.89	0.378	30	0.9939	28.2008	24.21	1.8623	32.0513	0.9485	18.1235	187.11	7.4844	8.1484	0.8622	18.6667	1337.67	14.6997	4.6748	0.8085	5.1526
z8	banado	V1102BAN	-30.3013	-64.4461	0	3	preserved	0.016	0	0	0	0	3	3.51	0.585	53.3333	0.9912	33.8409	20.25	1.125	26.7974	0.9665	25.0941	173.25	4.4423	12.7115	0.7992	14.17	1360.89	13.0855	5.3426	0.7513	5.0037
z8	banado	V1202BAN	-30.2865	-64.4486	1	3	preserved	0.157	4	30	50	2	7	4.41	2.205	100	0.943	11.2803	28.08	2.16	28.2051	0.9018	18.1235	189	7.56	8.1484	0.8459	20	1338.93	14.3971	4.7775	0.7996	4.979
z8	banado	V1302BAN	-30.2865	-64.4486	1	4	preserved	0.157	0	0	0	3	2	4.41	2.205	100	0.943	11.2803	28.08	2.16	28.2051	0.9018	18.1235	173.25	4.4423	12.7115	0.7992	14.17	1360.89	13.0855	5.3426	0.7513	5.0037
